# Supplementary material for: Emergence of mcr-8.1-bearing MDR-hypervirulent Klebsiella pneumoniae ST307
Source: Microbiol Spectr. 2024 Dec 13;13(2):e01910-24. doi: 10.1128/spectrum.01910-24 (PMC11792491; doi:10.1128/spectrum.01910-24)
Supplement: Supplemental tables — Tables S1 to S7. [file spectrum.01910-24-s0005.xlsx]

## Sheet: Table S1
Table S1: Four K. pneumoniae isolates received from two hospitals in Armenia and their antibiotic susceptibility profiles
	ID	Sample type	Hospital, city	Year	AMP	PTZ	AMC	CAZ	CEP	NOR	LVX	AMK	IPM	MEM	CHL
	ARM03	throat	H2	2019	R	R	R	R	R	R	R	I	S	S	R
	ARM04	sputum	H1	2019	R	I	R	R	R	R	R	S	I	S	R
	ARM05	urine	H2	2019	R	I	R	R	R	R	R	S	I	S	R
	ARM06	urine	H2	2019	R	R	R	R	R	R	R	S	S	S	R
	H- Hospitals ; H1, H2 - two different hospitals
	R : Resistant; I : Intermediate resistance, S : Sensitive;
	AMP, ampicillin (10 mg); PTZ, piperacillin-tazobactam (30/6 mg); AMC, amoxicillin (20 mg)-clavulanic acid (10 mg); CAZ, ceftazidime (10 mg); CEP, cefepime (30 mg); NOR, norfloxacin (10 mg); LVX, levofloxacin (5 mg); AMK, amikacin (30 mg); IPM, imipenem (10 mg); MEM, meropenem (10 mg); CHL, chloramphenicol (30 mg).

## Sheet: Table S2
Table S2. Isolates data
	ID	run accession	phylogenetic groups	country	host	year	contig_count	N50	largest_contig	total_size	ST	wzi	K_locus	O_locus	Locus 1	Locus 2	Locus 3	Locus 4	Locus 5	Locus 6	Locus 7
	ARM03	ERR9882337	5	Armenia	Human	2019	245	63004	175273	5825605	ST307	wzi173	KL102	O2v2	gapA(4)	infB(1)	mdh(2)	pgi(52)	phoE(1)	rpoB(1)	tonB(7)
	ARM04	ERR9882340	5	Armenia	Human	2019	171	70395	175273	5440567	ST307	-	KL102	O2v2	gapA(4)	infB(1)	mdh(2)	pgi(52)	phoE(1)	rpoB(1)	tonB(7)
	ARM05	ERR9882341	5	Armenia	Human	2019	170	70437	175270	5441601	ST307	-	KL102	O2v2	gapA(4)	infB(1)	mdh(2)	pgi(52)	phoE(1)	rpoB(1)	tonB(7)
	ARM06	ERR9890754	5	Armenia	Human	2019	244	64865	175272	5826208	ST307	wzi173	KL102	O2v2	gapA(4)	infB(1)	mdh(2)	pgi(52)	phoE(1)	rpoB(1)	tonB(7)
	DRR076955	DRR076955	5	Vietnam	Human	2014	55	378354	1250576	5473138	ST307	wzi173	KL102	O2v2	gapA(4)	infB(1)	mdh(2)	pgi(52)	phoE(1)	rpoB(1)	tonB(7)
	DRR121851	DRR121851	5	Thailand	Human	2016	51	377933	1250574	5491066	ST307	wzi173	KL102	O2v2	gapA(4)	infB(1)	mdh(2)	pgi(52)	phoE(1)	rpoB(1)	tonB(7)
	DRR124982	DRR124982	5	Vietnam	Human	2016	92	295436	541020	5969926	ST307	wzi173	KL102	O2v2	gapA(4)	infB(1)	mdh(2)	pgi(52)	phoE(1)	rpoB(1)	tonB(7)
	DRR124987	DRR124987	5	Vietnam	Human	2016	88	298361	541324	5961464	ST307	wzi173	KL102	O2v2	gapA(4)	infB(1)	mdh(2)	pgi(52)	phoE(1)	rpoB(1)	tonB(7)
	EuSCAPE_BE031	ERR1514855	5	Belgium	Human	2014	55	241055	839655	5385036	ST307	wzi173	KL102	O2v2	gapA(4)	infB(1)	mdh(2)	pgi(52)	phoE(1)	rpoB(1)	tonB(7)
	EuSCAPE_BE035	ERR1514859	5	Belgium	Human	2014	51	307842	1169581	5415057	ST307	wzi173	KL102	O2v2	gapA(4)	infB(1)	mdh(2)	pgi(52)	phoE(1)	rpoB(1)	tonB(7)
	EuSCAPE_BE061	ERR1514884	5	Belgium	Human	2013	67	274156	1105048	5569410	ST307	wzi173	KL102	O2v2	gapA(4)	infB(1)	mdh(2)	pgi(52)	phoE(1)	rpoB(1)	tonB(7)
	EuSCAPE_DE012	ERR1216958	5	Germany	Human	2014	55	298597	837344	5632264	ST307	wzi173	KL102	O2v2	gapA(4)	infB(1)	mdh(2)	pgi(52)	phoE(1)	rpoB(1)	tonB(7)
	EuSCAPE_ES117	ERR1334519	5	Spain	Human	2013	120	314659	840953	5562148	ST307	wzi173	KL102	O2v2	gapA(4)	infB(1)	mdh(2)	pgi(52)	phoE(1)	rpoB(1)	tonB(7)
	EuSCAPE_ES148	ERR1334550	5	Spain	Human	2014	45	307842	834040	5257861	ST307	wzi173	KL102	O2v2	gapA(4)	infB(1)	mdh(2)	pgi(52)	phoE(1)	rpoB(1)	tonB(7)
	EuSCAPE_ES149	ERR1334551	5	Spain	Human	2014	264	307842	836518	5608745	ST307	wzi173	KL102	O2v2	gapA(4)	infB(1)	mdh(2)	pgi(52)	phoE(1)	rpoB(1)	tonB(7)
	EuSCAPE_FR005	ERR1204875	5	France	Human	2013	60	267899	521744	5555269	ST307	wzi173	KL102	O2v2	gapA(4)	infB(1)	mdh(2)	pgi(52)	phoE(1)	rpoB(1)	tonB(7)
	EuSCAPE_FR014	ERR1204879	5	France	Human	2013	68	247871	521110	5580056	ST307	wzi173	KL102	O2v2	gapA(4)	infB(1)	mdh(2)	pgi(52)	phoE(1)	rpoB(1)	tonB(7)
	EuSCAPE_FR030	ERR1205049	5	France	Human	2014	62	214814	836725	5429826	ST307	wzi173	KL102	O2v2	gapA(4)	infB(1)	mdh(2)	pgi(52)	phoE(1)	rpoB(1)	tonB(7)
	EuSCAPE_FR035	ERR1204886	5	France	Human	2014	50	379130	789753	5598380	ST307	wzi173	KL102	O2v2	gapA(4)	infB(1)	mdh(2)	pgi(52)	phoE(1)	rpoB(1)	tonB(7)
	EuSCAPE_FR040	ERR1334740	5	France	Human	2014	67	274156	1021282	5586351	ST307	wzi173	KL102	O2v2	gapA(4)	infB(1)	mdh(2)	pgi(52)	phoE(1)	rpoB(1)	tonB(7)
	EuSCAPE_FR041	ERR1204889	5	France	Human	2014	67	307842	691145	5587971	ST307	wzi173	KL102	O2v2	gapA(4)	infB(1)	mdh(2)	pgi(52)	phoE(1)	rpoB(1)	tonB(7)
	EuSCAPE_FR043	ERR1204891	5	France	Human	2014	76	251562	473501	5522405	ST307	wzi173	KL102	O2v2	gapA(4)	infB(1)	mdh(2)	pgi(52)	phoE(1)	rpoB(1)	tonB(7)
	EuSCAPE_FR044	ERR1204892	5	France	Human	2014	68	361462	959473	5536713	ST307	wzi173	KL102	O2v2	gapA(4)	infB(1)	mdh(2)	pgi(52)	phoE(1)	rpoB(1)	tonB(7)
	EuSCAPE_FR054	ERR1205061	5	France	Human	2014	54	274156	1105102	5559987	ST307	wzi173	KL102	O2v2	gapA(4)	infB(1)	mdh(2)	pgi(52)	phoE(1)	rpoB(1)	tonB(7)
	EuSCAPE_FR070	ERR1205073	5	France	Human	2013	57	274139	836780	5521467	ST307	wzi173	KL102	O2v2	gapA(4)	infB(1)	mdh(2)	pgi(52)	phoE(1)	rpoB(1)	tonB(7)
	EuSCAPE_GR033	ERR1289754	5	Greece	Human	2013	73	365365	790066	5568165	ST307	wzi173	KL102	O2v2	gapA(4)	infB(1)	mdh(2)	pgi(52)	phoE(1)	rpoB(1)	tonB(7)
	EuSCAPE_IL026	ERR1217111	5	Israel	Human	2013	52	269650	725795	5410091	ST307	wzi173	KL102	O2v2	gapA(4)	infB(1)	mdh(2)	pgi(52)	phoE(1)	rpoB(1)	tonB(7)
	EuSCAPE_IL047	ERR1217130	5	Israel	Human	2014	74	214809	1100066	5627388	ST307	wzi173	KL102	O2v2	gapA(4)	infB(1)	mdh(2)	pgi(52)	phoE(1)	rpoB(1)	tonB(7)
	EuSCAPE_IT063	ERR1217249	5	Italy	Human	2013	51	332451	522379	5491037	ST307	wzi173	KL102	O2v2	gapA(4)	infB(1)	mdh(2)	pgi(52)	phoE(1)	rpoB(1)	tonB(7)
	EuSCAPE_IT068	ERR1217253	5	Italy	Human	2013	77	307842	522290	5583194	ST307	wzi173	KL102	O2v2	gapA(4)	infB(1)	mdh(2)	pgi(52)	phoE(1)	rpoB(1)	tonB(7)
	EuSCAPE_IT076	ERR1217259	5	Italy	Human	2014	61	366361	1214065	5455993	ST307	wzi173	KL102	O2v2	gapA(4)	infB(1)	mdh(2)	pgi(52)	phoE(1)	rpoB(1)	tonB(7)
	EuSCAPE_IT113	ERR1217292	5	Italy	Human	2013	56	366167	854274	5459220	ST307	wzi173	KL102	O2v2	gapA(4)	infB(1)	mdh(2)	pgi(52)	phoE(1)	rpoB(1)	tonB(7)
	EuSCAPE_IT161	ERR1217336	5	Italy	Human	2013	94	276961	521594	5539991	ST307	wzi173	KL102	O2v2	gapA(4)	infB(1)	mdh(2)	pgi(52)	phoE(1)	rpoB(1)	tonB(7)
	EuSCAPE_IT253	ERR1334743	5	Italy	Human	2013	48	332426	521584	5457128	ST307	wzi173	KL102	O2v2	gapA(4)	infB(1)	mdh(2)	pgi(52)	phoE(1)	rpoB(1)	tonB(7)
	EuSCAPE_IT355	ERR1228217	5	Italy	Human	2013	76	361332	854155	5571859	ST307	wzi173	KL102	O2v2	gapA(4)	infB(1)	mdh(2)	pgi(52)	phoE(1)	rpoB(1)	tonB(7)
	EuSCAPE_IT377	ERR1217448	5	Italy	Human	2013	58	377924	1105054	5447705	ST307	wzi173	KL102	O2v2	gapA(4)	infB(1)	mdh(2)	pgi(52)	phoE(1)	rpoB(1)	tonB(7)
	EuSCAPE_IT395	ERR1217466	5	Italy	Human	2014	98	240742	854682	5581792	ST307	wzi173	KL102	O2v2	gapA(4)	infB(1)	mdh(2)	pgi(52)	phoE(1)	rpoB(1)	tonB(7)
	EuSCAPE_IT396	ERR1217467	5	Italy	Human	2013	124	307842	854154	5660366	ST307	wzi173	KL102	O2v2	gapA(4)	infB(1)	mdh(2)	pgi(52)	phoE(1)	rpoB(1)	tonB(7)
	EuSCAPE_IT400	ERR1217471	5	Italy	Human	2013	130	332271	521744	5541806	ST307	wzi173	KL102	O2v2	gapA(4)	infB(1)	mdh(2)	pgi(52)	phoE(1)	rpoB(1)	tonB(7)
	EuSCAPE_ME003	ERR1217171	5	Montenegro	Human	2014	46	298597	1105252	5386767	ST307	wzi173	KL102	O2v2	gapA(4)	infB(1)	mdh(2)	pgi(52)	phoE(1)	rpoB(1)	tonB(7)
	EuSCAPE_MT003	ERR1217060	5	Malta	Human	2013	103	207533	837457	5885431	ST307	wzi173	KL102	O2v2	gapA(4)	infB(1)	mdh(2)	pgi(52)	phoE(1)	rpoB(1)	tonB(7)
	EuSCAPE_MT006	ERR1217063	5	Malta	Human	2013	60	307842	1105480	5500424	ST307	wzi173	KL102	O2v2	gapA(4)	infB(1)	mdh(2)	pgi(52)	phoE(1)	rpoB(1)	tonB(7)
	EuSCAPE_MT015	ERR1217072	5	Malta	Human	2013	78	307842	1108827	5749822	ST307	wzi173	KL102	O2v2	gapA(4)	infB(1)	mdh(2)	pgi(52)	phoE(1)	rpoB(1)	tonB(7)
	EuSCAPE_MT020	ERR1217077	5	Malta	Human	2013	70	365875	1105310	5574099	ST307	wzi173	KL102	O2v2	gapA(4)	infB(1)	mdh(2)	pgi(52)	phoE(1)	rpoB(1)	tonB(7)
	EuSCAPE_NO017	ERR1217054	5	Norway	Human	2014	59	240751	839669	5462885	ST307	wzi173	KL102	O2v2	gapA(4)	infB(1)	mdh(2)	pgi(52)	phoE(1)	rpoB(1)	tonB(7)
	EuSCAPE_RO055	ERR1415593	5	Romania	Human	2014	79	179438	763181	5626286	ST307	wzi173	KL102	O2v2	gapA(4)	infB(1)	mdh(2)	pgi(52)	phoE(1)	rpoB(1)	tonB(7)
	EuSCAPE_RO066	ERR1415604	5	Romania	Human	2013	78	311736	1107825	5388551	ST307	wzi173	KL102	O2v2	gapA(4)	infB(1)	mdh(2)	pgi(52)	phoE(1)	rpoB(1)	tonB(7)
	EuSCAPE_SI020	ERR1374993	5	Slovenia	Human	2013	51	378247	1303923	5472384	ST307	wzi173	KL102	O2v2	gapA(4)	infB(1)	mdh(2)	pgi(52)	phoE(1)	rpoB(1)	tonB(7)
	EuSCAPE_TR125	ERR1541384	5	Turkey	Human	2013	82	307842	1108420	5486417	ST307	wzi173	KL102	O2v2	gapA(4)	infB(1)	mdh(2)	pgi(52)	phoE(1)	rpoB(1)	tonB(7)
	EuSCAPE_TR267	ERR1541504	5	Turkey	Human	2013	61	240647	1105288	5714101	ST307	wzi173	KL102	O2v2	gapA(4)	infB(1)	mdh(2)	pgi(52)	phoE(1)	rpoB(1)	tonB(7)
	EuSCAPE_TR274	ERR1541510	5	Turkey	Human	2013	86	215128	659826	5696908	ST307	wzi173	KL102	O2v2	gapA(4)	infB(1)	mdh(2)	pgi(52)	phoE(1)	rpoB(1)	tonB(7)
	SRR10058603	SRR10058603	5	Italy	Human	2016	77	460950	854321	5529223	ST307	-	unknown (best match = KL102)	O2v2	gapA(4)	infB(1)	mdh(2)	pgi(52)	phoE(1)	rpoB(1)	tonB(7)
	SRR10116396	SRR10116396	3	USA	Human	2015	59	258241	457442	5488846	ST307	wzi173	KL102	O2v2	gapA(4)	infB(1)	mdh(2)	pgi(52)	phoE(1)	rpoB(1)	tonB(7)
	SRR10116521	SRR10116521	2	USA	Human	2014	71	339512	1246040	5548284	ST307	wzi173	KL102	O2v2	gapA(4)	infB(1)	mdh(2)	pgi(52)	phoE(1)	rpoB(1)	tonB(7)
	SRR10116522	SRR10116522	2	USA	Human	2014	52	304721	1246039	5351774	ST307	wzi173	KL102	O2v2	gapA(4)	infB(1)	mdh(2)	pgi(52)	phoE(1)	rpoB(1)	tonB(7)
	SRR10116523	SRR10116523	2	USA	Human	2014	87	262282	1139397	5524441	ST307	wzi173	KL102	O2v2	gapA(4)	infB(1)	mdh(2)	pgi(52)	phoE(1)	rpoB(1)	tonB(7)
	SRR10116608	SRR10116608	2	USA	Human	2015	91	212748	818852	5606026	ST307	wzi173	KL102	O2v2	gapA(4)	infB(1)	mdh(2)	pgi(52)	phoE(1)	rpoB(1)	tonB(7)
	SRR10116613	SRR10116613	3	USA	Human	2015	60	342281	484133	5451372	ST307	wzi173	KL102	O2v2	gapA(4)	infB(1)	mdh(2)	pgi(52)	phoE(1)	rpoB(1)	tonB(7)
	SRR10116614	SRR10116614	2	USA	Human	2015	68	339516	1246081	5482395	ST307	wzi173	KL102	O2v2	gapA(4)	infB(1)	mdh(2)	pgi(52)	phoE(1)	rpoB(1)	tonB(7)
	SRR10116766	SRR10116766	2	USA	Human	2014	76	250803	739486	5409081	ST307	wzi173	KL102	O2v2	gapA(4)	infB(1)	mdh(2)	pgi(52)	phoE(1)	rpoB(1)	tonB(7)
	SRR10116767	SRR10116767	2	USA	Human	2014	71	260145	1246027	5496861	ST307	wzi173	KL102	O2v2	gapA(4)	infB(1)	mdh(2)	pgi(52)	phoE(1)	rpoB(1)	tonB(7)
	SRR10116769	SRR10116769	2	USA	Human	2014	70	302812	1246039	5567438	ST307	wzi173	KL102	O2v2	gapA(4)	infB(1)	mdh(2)	pgi(52)	phoE(1)	rpoB(1)	tonB(7)
	SRR10116772	SRR10116772	2	USA	Human	2014	85	363883	662460	5545826	ST307	wzi173	KL102	O2v2	gapA(4)	infB(1)	mdh(2)	pgi(52)	phoE(1)	rpoB(1)	tonB(7)
	SRR10116774	SRR10116774	2	USA	Human	2014	89	302811	662570	5546138	ST307	wzi173	KL102	O2v2	gapA(4)	infB(1)	mdh(2)	pgi(52)	phoE(1)	rpoB(1)	tonB(7)
	SRR10127104	SRR10127104	5	Australia	Human	2017	58	259168	839612	5419815	ST307	wzi173	KL102	O2v2	gapA(4)	infB(1)	mdh(2)	pgi(52)	phoE(1)	rpoB(1)	tonB(7)
	SRR10127105	SRR10127105	5	Australia	Human	2017	55	364254	977157	5647817	ST307	wzi173	KL102	O2v2	gapA(4)	infB(1)	mdh(2)	pgi(52)	phoE(1)	rpoB(1)	tonB(7)
	SRR10127120	SRR10127120	5	Australia	Human	2017	47	365923	630809	5461128	ST307	wzi173	KL102	O2v2	gapA(4)	infB(1)	mdh(2)	pgi(52)	phoE(1)	rpoB(1)	tonB(7)
	SRR10127130	SRR10127130	5	Australia	Human	2017	48	307975	918482	5346010	ST307	wzi173	KL102	O2v2	gapA(4)	infB(1)	mdh(2)	pgi(52)	phoE(1)	rpoB(1)	tonB(7)
	SRR10127131	SRR10127131	5	Australia	Human	2017	52	287437	493614	5341559	ST307	wzi173	KL102	O2v2	gapA(4)	infB(1)	mdh(2)	pgi(52)	phoE(1)	rpoB(1)	tonB(7)
	SRR10127132	SRR10127132	5	Australia	Human	2017	57	240512	897008	5338804	ST307	wzi173	KL102	O2v2	gapA(4)	infB(1)	mdh(2)	pgi(52)	phoE(1)	rpoB(1)	tonB(7)
	SRR10230830	SRR10230830	5	Spain	Dog	2014	55	349005	981891	5565301	ST307	wzi173	KL102	O2v2	gapA(4)	infB(1)	mdh(2)	pgi(52)	phoE(1)	rpoB(1)	tonB(7)
	SRR10230838	SRR10230838	5	Czech Republic	Dog	2013	43	307712	838585	5338614	ST307	wzi173	KL102	O2v2	gapA(4)	infB(1)	mdh(2)	pgi(52)	phoE(1)	rpoB(1)	tonB(7)
	SRR10230839	SRR10230839	5	Czech Republic	Dog	2013	54	307842	784325	5346103	ST307	wzi173	KL102	O2v2	gapA(4)	infB(1)	mdh(2)	pgi(52)	phoE(1)	rpoB(1)	tonB(7)
	SRR10251224	SRR10251224	5	Canada	Human	2015	46	462418	1293225	5365873	ST307	wzi173	KL102	O2v2	gapA(4)	infB(1)	mdh(2)	pgi(52)	phoE(1)	rpoB(1)	tonB(7)
	SRR10294967	SRR10294967	5	Oman	Human	2015	109	225761	717591	5630381	ST307	wzi173	KL102	O2v2	gapA(4)	infB(1)	mdh(2)	pgi(52)	phoE(1)	rpoB(1)	tonB(7)
	SRR10295011	SRR10295011	5	Oman	Human	2015	61	298768	927152	5721298	ST307	wzi173	KL102	O2v2	gapA(4)	infB(1)	mdh(2)	pgi(52)	phoE(1)	rpoB(1)	tonB(7)
	SRR10377090	SRR10377090	5	USA	Human	2016	39	470989	1101879	5309432	ST307	wzi173	KL102	O2v2	gapA(4)	infB(1)	mdh(2)	pgi(52)	phoE(1)	rpoB(1)	tonB(7)
	SRR10615702	SRR10615702	5	Germany	Human	2019	82	286959	587981	5992679	ST307	-	KL102	O2v2	gapA(4)	infB(1)	mdh(2)	pgi(52)	phoE(1)	rpoB(1)	tonB(7)
	SRR10899218	SRR10899218	5	Austria	Horse	2018	71	203700	688892	5430990	ST307	wzi173	unknown (best match = KL102)	O2v2	gapA(4)	infB(1)	mdh(2)	pgi(52)	phoE(1)	rpoB(1)	tonB(7)
	SRR11267901	SRR11267901	5	Qatar	Human	2018	199	58591	189228	5538583	ST307	wzi173	KL102	O2v2	gapA(4)	infB(1)	mdh(2)	pgi(52)	phoE(1)	rpoB(1)	tonB(7)
	SRR11267907	SRR11267907	5	Qatar	Human	2018	112	136792	482965	5816633	ST307	wzi173	KL102	O2v2	gapA(4)	infB(1)	mdh(2)	pgi(52)	phoE(1)	rpoB(1)	tonB(7)
	SRR11267913	SRR11267913	5	Qatar	Human	2018	67	307976	689140	5512410	ST307	wzi173	KL102	O2v2	gapA(4)	infB(1)	mdh(2)	pgi(52)	phoE(1)	rpoB(1)	tonB(7)
	SRR11267927	SRR11267927	5	Qatar	Human	2018	142	105742	297129	5457878	ST307	wzi173	KL102	O2v2	gapA(4)	infB(1)	mdh(2)	pgi(52)	phoE(1)	rpoB(1)	tonB(7)
	SRR11267935	SRR11267935	5	Qatar	Human	2018	183	62432	178661	5558325	ST307	wzi173	unknown (best match = KL102)	O2v2	gapA(4)	infB(1)	mdh(2)	pgi(52)	phoE(1)	rpoB(1)	tonB(7)
	SRR11267939	SRR11267939	5	Qatar	Human	2018	93	170600	324308	5377837	ST307	wzi173	KL102	O2v2	gapA(4)	infB(1)	mdh(2)	pgi(52)	phoE(1)	rpoB(1)	tonB(7)
	SRR11356418	SRR11356418	5	Finland	Human	2018	102	167080	454594	5614513	ST307	wzi173	unknown (best match = KL102)	O2v2	gapA(4)	infB(1)	mdh(2)	pgi(52)	phoE(1)	rpoB(1)	tonB(7)
	SRR11402665	SRR11402665	5	USA	Human	2019	46	463448	1250754	5475441	ST307	wzi173	KL102	O2v2	gapA(4)	infB(1)	mdh(2)	pgi(52)	phoE(1)	rpoB(1)	tonB(7)
	SRR11460688	SRR11460688	5	Switzerland	Cat	2020	48	307975	1052757	5691971	ST307	wzi173	KL102	O2v2	gapA(4)	infB(1)	mdh(2)	pgi(52)	phoE(1)	rpoB(1)	tonB(7)
	SRR11460696	SRR11460696	5	Switzerland	Dog	2020	53	302522	1052603	5475994	ST307	wzi173	KL102	O2v2	gapA(4)	infB(1)	mdh(2)	pgi(52)	phoE(1)	rpoB(1)	tonB(7)
	SRR11486231	SRR11486231	5	Argentina	Human	2017	70	218807	696506	5513333	ST307	wzi173	unknown (best match = KL102)	O2v2	gapA(4)	infB(1)	mdh(2)	pgi(52)	phoE(1)	rpoB(1)	tonB(7)
	SRR11486232	SRR11486232	5	Argentina	Human	2017	84	203330	460716	5525470	ST307	wzi173	unknown (best match = KL102)	O2v2	gapA(4)	infB(1)	mdh(2)	pgi(52)	phoE(1)	rpoB(1)	tonB(7)
	SRR11585083	SRR11585083	5	Spain	Human	2014	64	401273	1312325	5613366	ST307	wzi173	KL102	O2v2	gapA(4)	infB(1)	mdh(2)	pgi(52)	phoE(1)	rpoB(1)	tonB(7)
	SRR11585092	SRR11585092	5	Spain	Human	2014	57	307975	1312404	5632038	ST307	wzi173	KL102	O2v2	gapA(4)	infB(1)	mdh(2)	pgi(52)	phoE(1)	rpoB(1)	tonB(7)
	SRR11585094	SRR11585094	5	Spain	Human	2014	64	224405	1356471	5678020	ST307	wzi173	KL102	O2v2	gapA(4)	infB(1)	mdh(2)	pgi(52)	phoE(1)	rpoB(1)	tonB(7)
	SRR11585133	SRR11585133	5	Spain	Human	2016	72	249732	513154	5610298	ST307	wzi173	KL102	O2v2	gapA(4)	infB(1)	mdh(2)	pgi(52)	phoE(1)	rpoB(1)	tonB(7)
	SRR11585135	SRR11585135	5	Spain	Human	2016	62	308282	835731	5518939	ST307	wzi173	KL102	O2v2	gapA(4)	infB(1)	mdh(2)	pgi(52)	phoE(1)	rpoB(1)	tonB(7)
	SRR11585136	SRR11585136	5	Spain	Human	2016	71	215809	852416	5637679	ST307	wzi173	KL102	O2v2	gapA(4)	infB(1)	mdh(2)	pgi(52)	phoE(1)	rpoB(1)	tonB(7)
	SRR11585142	SRR11585142	5	Spain	Human	2016	76	214740	513243	5609271	ST307	wzi173	KL102	O2v2	gapA(4)	infB(1)	mdh(2)	pgi(52)	phoE(1)	rpoB(1)	tonB(7)
	SRR11585145	SRR11585145	5	Spain	Human	2015	71	371902	764181	5543690	ST307	wzi173	KL102	O2v2	gapA(4)	infB(1)	mdh(2)	pgi(52)	phoE(1)	rpoB(1)	tonB(7)
	SRR11585146	SRR11585146	5	Spain	Human	2015	76	309609	764181	5545360	ST307	wzi173	KL102	O2v2	gapA(4)	infB(1)	mdh(2)	pgi(52)	phoE(1)	rpoB(1)	tonB(7)
	SRR11585178	SRR11585178	5	Spain	Human	2015	67	381540	684879	5730849	ST307	wzi173	KL102	O2v2	gapA(4)	infB(1)	mdh(2)	pgi(52)	phoE(1)	rpoB(1)	tonB(7)
	SRR11585186	SRR11585186	5	Spain	Human	2015	55	463035	1250366	5598541	ST307	wzi173	KL102	O2v2	gapA(4)	infB(1)	mdh(2)	pgi(52)	phoE(1)	rpoB(1)	tonB(7)
	SRR11585188	SRR11585188	5	Spain	Human	2015	57	473594	1250744	5597492	ST307	wzi173	KL102	O2v2	gapA(4)	infB(1)	mdh(2)	pgi(52)	phoE(1)	rpoB(1)	tonB(7)
	SRR11585193	SRR11585193	5	Spain	Human	2015	47	473593	1250843	5598827	ST307	wzi173	KL102	O2v2	gapA(4)	infB(1)	mdh(2)	pgi(52)	phoE(1)	rpoB(1)	tonB(7)
	SRR11585194	SRR11585194	5	Spain	Human	2015	55	473427	1250568	5598784	ST307	wzi173	KL102	O2v2	gapA(4)	infB(1)	mdh(2)	pgi(52)	phoE(1)	rpoB(1)	tonB(7)
	SRR11585195	SRR11585195	5	Spain	Human	2015	54	473426	1250366	5598564	ST307	wzi173	KL102	O2v2	gapA(4)	infB(1)	mdh(2)	pgi(52)	phoE(1)	rpoB(1)	tonB(7)
	SRR11585199	SRR11585199	5	Spain	Human	2015	52	473594	1250820	5599027	ST307	wzi173	KL102	O2v2	gapA(4)	infB(1)	mdh(2)	pgi(52)	phoE(1)	rpoB(1)	tonB(7)
	SRR11585200	SRR11585200	5	Spain	Human	2015	57	307975	1250820	5600760	ST307	wzi173	KL102	O2v2	gapA(4)	infB(1)	mdh(2)	pgi(52)	phoE(1)	rpoB(1)	tonB(7)
	SRR11585201	SRR11585201	5	Spain	Human	2015	54	473594	1250820	5598536	ST307	wzi173	KL102	O2v2	gapA(4)	infB(1)	mdh(2)	pgi(52)	phoE(1)	rpoB(1)	tonB(7)
	SRR11585202	SRR11585202	5	Spain	Human	2015	52	473594	1250820	5600293	ST307	wzi173	KL102	O2v2	gapA(4)	infB(1)	mdh(2)	pgi(52)	phoE(1)	rpoB(1)	tonB(7)
	SRR11585221	SRR11585221	5	Spain	Human	2013	60	462558	1250374	5567709	ST307	wzi173	KL102	O2v2	gapA(4)	infB(1)	mdh(2)	pgi(52)	phoE(1)	rpoB(1)	tonB(7)
	SRR11585222	SRR11585222	5	Spain	Human	2013	58	462401	1250374	5568002	ST307	wzi173	KL102	O2v2	gapA(4)	infB(1)	mdh(2)	pgi(52)	phoE(1)	rpoB(1)	tonB(7)
	SRR11680832	SRR11680832	5	Canada	Human	2017	54	249808	520036	5487254	ST307	wzi173	KL102	O2v2	gapA(4)	infB(1)	mdh(2)	pgi(52)	phoE(1)	rpoB(1)	tonB(7)
	SRR11712605	SRR11712605	5	Canada	Human	2017	47	307975	580482	5482105	ST307	wzi173	KL102	O2v2	gapA(4)	infB(1)	mdh(2)	pgi(52)	phoE(1)	rpoB(1)	tonB(7)
	SRR11725262	SRR11725262	5	USA	Human	2020	62	497339	748851	5594399	ST307	wzi173	KL102	O2v2	gapA(4)	infB(1)	mdh(2)	pgi(52)	phoE(1)	rpoB(1)	tonB(7)
	SRR11725273	SRR11725273	4	USA	Human	2020	88	210009	378484	5589269	ST307	wzi173	KL102	unknown (best match = OL102)	gapA(4)	infB(1)	mdh(2)	pgi(52)	phoE(1)	rpoB(1)	tonB(7)
	SRR11725297	SRR11725297	3	USA	Human	2020	58	215946	384479	5356147	ST307	wzi173	KL102	O2v2	gapA(4)	infB(1)	mdh(2)	pgi(52)	phoE(1)	rpoB(1)	tonB(7)
	SRR12009580	SRR12009580	4	USA	Human	2019	59	261599	536357	5318201	ST307	wzi173	KL102	O2v2	gapA(4)	infB(1)	mdh(2)	pgi(52)	phoE(1)	rpoB(1)	tonB(7)
	SRR12009606	SRR12009606	5	USA	Human	2019	123	116267	327697	5878324	ST307	wzi173	KL102	O2v2	gapA(4)	infB(1)	mdh(2)	pgi(52)	phoE(1)	rpoB(1)	tonB(7)
	SRR12009623	SRR12009623	5	USA	Human	2019	66	275640	805666	5887469	ST307	wzi173	KL102	O2v2	gapA(4)	infB(1)	mdh(2)	pgi(52)	phoE(1)	rpoB(1)	tonB(7)
	SRR12071767	SRR12071767	5	Spain	Human	2015	63	401509	1312602	5598555	ST307	wzi173	KL102	O2v2	gapA(4)	infB(1)	mdh(2)	pgi(52)	phoE(1)	rpoB(1)	tonB(7)
	SRR12071779	SRR12071779	5	Spain	Human	2015	58	401310	1312602	5593386	ST307	wzi173	KL102	O2v2	gapA(4)	infB(1)	mdh(2)	pgi(52)	phoE(1)	rpoB(1)	tonB(7)
	SRR12352179	SRR12352179	4	USA	Human	2019	93	212749	538411	5578483	ST307	wzi173	KL102	O2v2	gapA(4)	infB(1)	mdh(2)	pgi(52)	phoE(1)	rpoB(1)	tonB(7)
	SRR2048087	SRR2048087	4	USA	Human	2012	82	214698	839108	5484301	ST307	-	unknown (best match = KL102)	O2v2	gapA(4)	infB(1)	mdh(2)	pgi(52)	phoE(1)	rpoB(1)	tonB(7)
	SRR2048091	SRR2048091	4	USA	Human	2012	97	216275	982287	5499221	ST307	-	unknown (best match = KL102)	O2v2	gapA(4)	infB(1)	mdh(2)	pgi(52)	phoE(1)	rpoB(1)	tonB(7)
	SRR2048099	SRR2048099	4	USA	Human	2012	77	173098	663055	5474134	ST307	-	unknown (best match = KL102)	O2v2	gapA(4)	infB(1)	mdh(2)	pgi(52)	phoE(1)	rpoB(1)	tonB(7)
	SRR2048100	SRR2048100	4	USA	Human	2012	81	162660	426545	5476257	ST307	-	unknown (best match = KL102)	O2v2	gapA(4)	infB(1)	mdh(2)	pgi(52)	phoE(1)	rpoB(1)	tonB(7)
	SRR2048103	SRR2048103	4	USA	Human	2012	69	226992	839319	5478339	ST307	-	unknown (best match = KL102)	O2v2	gapA(4)	infB(1)	mdh(2)	pgi(52)	phoE(1)	rpoB(1)	tonB(7)
	SRR2048104	SRR2048104	4	USA	Human	2013	78	260976	976894	5489538	ST307	-	unknown (best match = KL102)	O2v2	gapA(4)	infB(1)	mdh(2)	pgi(52)	phoE(1)	rpoB(1)	tonB(7)
	SRR2048114	SRR2048114	4	USA	Human	2012	81	166104	426430	5489145	ST307	-	unknown (best match = KL102)	O2v2	gapA(4)	infB(1)	mdh(2)	pgi(52)	phoE(1)	rpoB(1)	tonB(7)
	SRR2449365	SRR2449365	5	USA	Human	2015	49	314290	1055747	5376385	ST307	wzi173	KL102	O2v2	gapA(4)	infB(1)	mdh(2)	pgi(52)	phoE(1)	rpoB(1)	tonB(7)
	SRR4017826	SRR4017826	5	USA	Human	2013	74	388151	1296162	5615729	ST307	wzi173	KL102	O2v2	gapA(4)	infB(1)	mdh(2)	pgi(52)	phoE(1)	rpoB(1)	tonB(7)
	SRR4017922	SRR4017922	5	USA	Human	2014	53	387179	601154	5447178	ST307	wzi173	KL102	O2v2	gapA(4)	infB(1)	mdh(2)	pgi(52)	phoE(1)	rpoB(1)	tonB(7)
	SRR4302094	SRR4302094	5	Singapore	Human	2014	133	104192	203634	5610645	ST307	wzi173	KL102	O2v2	gapA(4)	infB(1)	mdh(2)	pgi(52)	phoE(1)	rpoB(1)	tonB(7)
	SRR4302216	SRR4302216	5	Singapore	Human	2015	106	162149	582451	5481856	ST307	wzi173	KL102	O2v2	gapA(4)	infB(1)	mdh(2)	pgi(52)	phoE(1)	rpoB(1)	tonB(7)
	SRR5092558	SRR5092558	5	USA	Human	2012	56	451593	1250851	5580155	ST307	wzi173	KL102	O2v2	gapA(4)	infB(1)	mdh(2)	pgi(52)	phoE(1)	rpoB(1)	tonB(7)
	SRR5092821	SRR5092821	5	USA	Human	2013	105	354216	580605	5591740	ST307	wzi173	KL102	O2v2	gapA(4)	infB(1)	mdh(2)	pgi(52)	phoE(1)	rpoB(1)	tonB(7)
	SRR5093494	SRR5093494	5	USA	Human	2013	68	328051	922480	5603648	ST307	wzi173	KL102	O2v2	gapA(4)	infB(1)	mdh(2)	pgi(52)	phoE(1)	rpoB(1)	tonB(7)
	SRR5132381	SRR5132381	5	Pakistan	Human	2013	100	292619	493873	5468060	ST307	wzi173	KL102	O2v2	gapA(4)	infB(1)	mdh(2)	pgi(52)	phoE(1)	rpoB(1)	tonB(7)
	SRR5341976	SRR5341976	5	USA	Human	2016	72	179640	371903	5491959	ST307	wzi173	KL102	O2v2	gapA(4)	infB(1)	mdh(2)	pgi(52)	phoE(1)	rpoB(1)	tonB(7)
	SRR5341977	SRR5341977	5	USA	Human	2016	46	368354	836490	5466424	ST307	wzi173	KL102	O2v2	gapA(4)	infB(1)	mdh(2)	pgi(52)	phoE(1)	rpoB(1)	tonB(7)
	SRR5385400	SRR5385400	4	USA	Human	2013	139	161116	430288	5563975	ST307	wzi173	KL102	O2v2	gapA(4)	infB(1)	mdh(2)	pgi(52)	phoE(1)	rpoB(1)	tonB(7)
	SRR5385411	SRR5385411	3	USA	Human	2013	113	165939	497708	5500054	ST307	wzi173	KL102	O2v2	gapA(4)	infB(1)	mdh(2)	pgi(52)	phoE(1)	rpoB(1)	tonB(7)
	SRR5385413	SRR5385413	4	USA	Human	2013	74	160280	977712	5396514	ST307	wzi173	KL102	O2v2	gapA(4)	infB(1)	mdh(2)	pgi(52)	phoE(1)	rpoB(1)	tonB(7)
	SRR5385414	SRR5385414	4	USA	Human	2013	125	221243	511177	5574873	ST307	wzi173	KL102	O2v2	gapA(4)	infB(1)	mdh(2)	pgi(52)	phoE(1)	rpoB(1)	tonB(7)
	SRR5385420	SRR5385420	4	USA	Human	2013	84	187744	683370	5506953	ST307	wzi173	KL102	O2v2	gapA(4)	infB(1)	mdh(2)	pgi(52)	phoE(1)	rpoB(1)	tonB(7)
	SRR5385423	SRR5385423	4	USA	Human	2013	167	249247	839936	5443852	ST307	wzi173	KL102	O2v2	gapA(4)	infB(1)	mdh(2)	pgi(52)	phoE(1)	rpoB(1)	tonB(7)
	SRR5385424	SRR5385424	3	USA	Human	2013	101	151889	368374	5439544	ST307	wzi173	KL102	unknown (best match = OL102)	gapA(4)	infB(1)	mdh(2)	pgi(52)	phoE(1)	rpoB(1)	tonB(7)
	SRR5385425	SRR5385425	4	USA	Human	2013	177	240744	845251	5460956	ST307	wzi173	KL102	O2v2	gapA(4)	infB(1)	mdh(2)	pgi(52)	phoE(1)	rpoB(1)	tonB(7)
	SRR5385426	SRR5385426	4	USA	Human	2013	85	240744	840019	5501096	ST307	wzi173	KL102	O2v2	gapA(4)	infB(1)	mdh(2)	pgi(52)	phoE(1)	rpoB(1)	tonB(7)
	SRR5385430	SRR5385430	3	USA	Human	2012	76	267193	471048	5504159	ST307	wzi173	KL102	O2v2	gapA(4)	infB(1)	mdh(2)	pgi(52)	phoE(1)	rpoB(1)	tonB(7)
	SRR5385436	SRR5385436	4	USA	Human	2012	105	179808	837741	5523000	ST307	wzi173	KL102	O2v2	gapA(4)	infB(1)	mdh(2)	pgi(52)	phoE(1)	rpoB(1)	tonB(7)
	SRR5385438	SRR5385438	4	USA	Human	2012	95	210455	377959	5433754	ST307	wzi173	KL102	O2v2	gapA(4)	infB(1)	mdh(2)	pgi(52)	phoE(1)	rpoB(1)	tonB(7)
	SRR5385448	SRR5385448	3	USA	Human	2012	97	160062	608159	5482083	ST307	wzi173	KL102	O2v2	gapA(4)	infB(1)	mdh(2)	pgi(52)	phoE(1)	rpoB(1)	tonB(7)
	SRR5385449	SRR5385449	4	USA	Human	2012	156	216176	470813	5388516	ST307	wzi173	KL102	O2v2	gapA(4)	infB(1)	mdh(2)	pgi(52)	phoE(1)	rpoB(1)	tonB(7)
	SRR5385452	SRR5385452	5	USA	Human	2012	98	266846	506502	5469646	ST307	wzi173	unknown (best match = KL102)	O2v2	gapA(4)	infB(1)	mdh(2)	pgi(52)	phoE(1)	rpoB(1)	tonB(7)
	SRR5385453	SRR5385453	4	USA	Human	2012	111	141959	378004	5424617	ST307	wzi173	unknown (best match = KL102)	O2v2	gapA(4)	infB(1)	mdh(2)	pgi(52)	phoE(1)	rpoB(1)	tonB(7)
	SRR5385455	SRR5385455	4	USA	Human	2012	262	240744	861365	5681896	ST307	wzi173	KL102	O2v2	gapA(4)	infB(1)	mdh(2)	pgi(52)	phoE(1)	rpoB(1)	tonB(7)
	SRR5385457	SRR5385457	3	USA	Human	2012	178	90116	171120	5424362	ST307	wzi173	unknown (best match = KL102)	unknown (best match = O2v2)	gapA(4)	infB(1)	mdh(2)	pgi(52)	phoE(1)	rpoB(1)	tonB(7)
	SRR5385463	SRR5385463	4	USA	Human	2012	100	217363	529106	5530854	ST307	wzi173	KL102	O2v2	gapA(4)	infB(1)	mdh(2)	pgi(52)	phoE(1)	rpoB(1)	tonB(7)
	SRR5385467	SRR5385467	4	USA	Human	2012	129	168378	718231	5567591	ST307	wzi173	unknown (best match = KL102)	O2v2	gapA(4)	infB(1)	mdh(2)	pgi(52)	phoE(1)	rpoB(1)	tonB(7)
	SRR5385470	SRR5385470	4	USA	Human	2012	71	241425	380554	5339083	ST307	wzi173	KL102	O2v2	gapA(4)	infB(1)	mdh(2)	pgi(52)	phoE(1)	rpoB(1)	tonB(7)
	SRR5385476	SRR5385476	4	USA	Human	2012	73	215847	471350	5417163	ST307	wzi173	KL102	O2v1	gapA(4)	infB(1)	mdh(2)	pgi(52)	phoE(1)	rpoB(1)	tonB(7)
	SRR5385478	SRR5385478	4	USA	Human	2012	131	217896	982699	5584548	ST307	wzi173	KL102	O2v2	gapA(4)	infB(1)	mdh(2)	pgi(52)	phoE(1)	rpoB(1)	tonB(7)
	SRR5385482	SRR5385482	4	USA	Human	2012	155	139739	321275	5558801	ST307	wzi173	unknown (best match = KL102)	O2v2	gapA(4)	infB(1)	mdh(2)	pgi(52)	phoE(1)	rpoB(1)	tonB(7)
	SRR5385485	SRR5385485	4	USA	Human	2012	102	171502	377799	5499539	ST307	wzi173	KL102	O2v2	gapA(4)	infB(1)	mdh(2)	pgi(52)	phoE(1)	rpoB(1)	tonB(7)
	SRR5385488	SRR5385488	4	USA	Human	2012	106	163073	434562	5440612	ST307	wzi173	unknown (best match = KL102)	O2v2	gapA(4)	infB(1)	mdh(2)	pgi(52)	phoE(1)	rpoB(1)	tonB(7)
	SRR5385490	SRR5385490	3	USA	Human	2012	91	161045	513106	5427222	ST307	wzi173	KL102	O2v2	gapA(4)	infB(1)	mdh(2)	pgi(52)	phoE(1)	rpoB(1)	tonB(7)
	SRR5385494	SRR5385494	2	USA	Human	2012	92	180071	690736	5430656	ST307	wzi173	KL102	O2v2	gapA(4)	infB(1)	mdh(2)	pgi(52)	phoE(1)	rpoB(1)	tonB(7)
	SRR5385505	SRR5385505	4	USA	Human	2012	68	267568	983218	5304111	ST307	wzi173	KL102	O2v2	gapA(4)	infB(1)	mdh(2)	pgi(52)	phoE(1)	rpoB(1)	tonB(7)
	SRR5385515	SRR5385515	4	USA	Human	2012	97	153572	470887	5549011	ST307	wzi173	KL102	O2v2	gapA(4)	infB(1)	mdh(2)	pgi(52)	phoE(1)	rpoB(1)	tonB(7)
	SRR5385519	SRR5385519	4	USA	Human	2012	95	165341	642492	5552396	ST307	wzi173	KL102	O2v2	gapA(4)	infB(1)	mdh(2)	pgi(52)	phoE(1)	rpoB(1)	tonB(7)
	SRR5385520	SRR5385520	4	USA	Human	2012	81	163909	839263	5399271	ST307	wzi173	KL102	O2v2	gapA(4)	infB(1)	mdh(2)	pgi(52)	phoE(1)	rpoB(1)	tonB(7)
	SRR5385521	SRR5385521	4	USA	Human	2012	336	152082	836842	5714798	ST307	wzi173	KL102	O2v2	gapA(4)	infB(1)	mdh(2)	pgi(52)	phoE(1)	rpoB(1)	tonB(7)
	SRR5385528	SRR5385528	3	USA	Human	2012	85	159230	399455	5518872	ST307	wzi173	KL102	O2v2	gapA(4)	infB(1)	mdh(2)	pgi(52)	phoE(1)	rpoB(1)	tonB(7)
	SRR5385532	SRR5385532	4	USA	Human	2012	78	200652	839565	5417534	ST307	wzi173	KL102	O2v2	gapA(4)	infB(1)	mdh(2)	pgi(52)	phoE(1)	rpoB(1)	tonB(7)
	SRR5385534	SRR5385534	4	USA	Human	2012	92	200652	393710	5434738	ST307	wzi173	KL102	O2v2	gapA(4)	infB(1)	mdh(2)	pgi(52)	phoE(1)	rpoB(1)	tonB(7)
	SRR5385536	SRR5385536	4	USA	Human	2012	96	146337	483296	5434214	ST307	wzi173	KL102	O2v2	gapA(4)	infB(1)	mdh(2)	pgi(52)	phoE(1)	rpoB(1)	tonB(7)
	SRR5385621	SRR5385621	4	USA	Human	2014	330	39967	214856	5553493	ST307	wzi173	unknown (best match = KL102)	O2v2	gapA(4)	infB(1)	mdh(2)	pgi(52)	phoE(1)	rpoB(1)	tonB(7)
	SRR5385624	SRR5385624	4	USA	Human	2014	193	98311	218493	5520786	ST307	wzi173	KL102	O2v2	gapA(4)	infB(1)	mdh(2)	pgi(52)	phoE(1)	rpoB(1)	tonB(7)
	SRR5385627	SRR5385627	3	USA	Human	2014	134	90114	296530	5448936	ST307	wzi173	KL102	O2v2	gapA(4)	infB(1)	mdh(2)	pgi(52)	phoE(1)	rpoB(1)	tonB(7)
	SRR5385640	SRR5385640	4	USA	Human	2014	71	241560	982328	5408547	ST307	wzi173	KL102	O2v2	gapA(4)	infB(1)	mdh(2)	pgi(52)	phoE(1)	rpoB(1)	tonB(7)
	SRR5385641	SRR5385641	4	USA	Human	2014	92	217745	836808	5382609	ST307	wzi173	KL102	O2v2	gapA(4)	infB(1)	mdh(2)	pgi(52)	phoE(1)	rpoB(1)	tonB(7)
	SRR5385642	SRR5385642	3	USA	Human	2014	98	141406	371978	5457886	ST307	wzi173	KL102	O2v2	gapA(4)	infB(1)	mdh(2)	pgi(52)	phoE(1)	rpoB(1)	tonB(7)
	SRR5385645	SRR5385645	3	USA	Human	2014	145	161680	383249	5620632	ST307	wzi173	KL102	O2v2	gapA(4)	infB(1)	mdh(2)	pgi(52)	phoE(1)	rpoB(1)	tonB(7)
	SRR5385650	SRR5385650	4	USA	Human	2014	101	145564	378970	5365291	ST307	wzi173	KL102	O2v2	gapA(4)	infB(1)	mdh(2)	pgi(52)	phoE(1)	rpoB(1)	tonB(7)
	SRR5385651	SRR5385651	4	USA	Human	2014	123	98117	285668	5429565	ST307	wzi173	KL102	O2v2	gapA(4)	infB(1)	mdh(2)	pgi(52)	phoE(1)	rpoB(1)	tonB(7)
	SRR5385652	SRR5385652	4	USA	Human	2014	109	161189	513132	5528475	ST307	wzi173	KL102	O2v2	gapA(4)	infB(1)	mdh(2)	pgi(52)	phoE(1)	rpoB(1)	tonB(7)
	SRR5385653	SRR5385653	3	USA	Human	2014	89	182721	384320	5554903	ST307	wzi173	KL102	O2v2	gapA(4)	infB(1)	mdh(2)	pgi(52)	phoE(1)	rpoB(1)	tonB(7)
	SRR5385656	SRR5385656	4	USA	Human	2014	320	45191	119317	5347869	ST307	wzi173	unknown (best match = KL102)	O2v2	gapA(4)	infB(1)	mdh(2)	pgi(52)	phoE(1)	rpoB(1)	tonB(7)
	SRR5385657	SRR5385657	3	USA	Human	2014	242	106134	247660	5651357	ST307	wzi173	KL102	O2v2	gapA(4)	infB(1)	mdh(2)	pgi(52)	phoE(1)	rpoB(1)	tonB(7)
	SRR5385659	SRR5385659	2	USA	Human	2014	101	143476	546774	5399256	ST307	wzi173	KL102	O2v2	gapA(4)	infB(1)	mdh(2)	pgi(52)	phoE(1)	rpoB(1)	tonB(7)
	SRR5385663	SRR5385663	2	USA	Human	2014	97	160354	819624	5445962	ST307	wzi173	KL102	O2v2	gapA(4)	infB(1)	mdh(2)	pgi(52)	phoE(1)	rpoB(1)	tonB(7)
	SRR5385664	SRR5385664	4	USA	Human	2014	155	94236	196783	5361519	ST307	wzi173	KL102	O2v2	gapA(4)	infB(1)	mdh(2)	pgi(52)	phoE(1)	rpoB(1)	tonB(7)
	SRR5385666	SRR5385666	2	USA	Human	2014	76	189794	831839	5428691	ST307	wzi173	KL102	O2v2	gapA(4)	infB(1)	mdh(2)	pgi(52)	phoE(1)	rpoB(1)	tonB(7)
	SRR5385672	SRR5385672	2	USA	Human	2014	116	160190	632532	5476464	ST307	wzi173	KL102	O2v2	gapA(4)	infB(1)	mdh(2)	pgi(52)	phoE(1)	rpoB(1)	tonB(7)
	SRR5385675	SRR5385675	4	USA	Human	2014	147	147361	396676	5611889	ST307	wzi173	KL102	O2v2	gapA(4)	infB(1)	mdh(2)	pgi(52)	phoE(1)	rpoB(1)	tonB(7)
	SRR5385680	SRR5385680	2	USA	Human	2014	138	99901	491583	5377425	ST307	wzi173	KL102	O2v2	gapA(4)	infB(1)	mdh(2)	pgi(52)	phoE(1)	rpoB(1)	tonB(7)
	SRR5385689	SRR5385689	3	USA	Human	2014	128	160062	325550	5763906	ST307	wzi173	KL102	O2v2	gapA(4)	infB(1)	mdh(2)	pgi(52)	phoE(1)	rpoB(1)	tonB(7)
	SRR5385690	SRR5385690	2	USA	Human	2014	98	141469	589655	5384084	ST307	wzi173	KL102	O2v2	gapA(4)	infB(1)	mdh(2)	pgi(52)	phoE(1)	rpoB(1)	tonB(7)
	SRR5385702	SRR5385702	2	USA	Human	2013	100	142706	513261	5480927	ST307	wzi173	KL102	O2v2	gapA(4)	infB(1)	mdh(2)	pgi(52)	phoE(1)	rpoB(1)	tonB(7)
	SRR5385703	SRR5385703	2	USA	Human	2013	125	102979	424108	5474867	ST307	wzi173	unknown (best match = KL102)	O2v2	gapA(4)	infB(1)	mdh(2)	pgi(52)	phoE(1)	rpoB(1)	tonB(7)
	SRR5385704	SRR5385704	2	USA	Human	2013	106	166982	832133	5494970	ST307	wzi173	KL102	O2v2	gapA(4)	infB(1)	mdh(2)	pgi(52)	phoE(1)	rpoB(1)	tonB(7)
	SRR5385707	SRR5385707	4	USA	Human	2013	91	217727	837370	5501154	ST307	wzi173	KL102	O2v2	gapA(4)	infB(1)	mdh(2)	pgi(52)	phoE(1)	rpoB(1)	tonB(7)
	SRR5385718	SRR5385718	3	USA	Human	2013	66	215825	486593	5461746	ST307	wzi173	KL102	O2v2	gapA(4)	infB(1)	mdh(2)	pgi(52)	phoE(1)	rpoB(1)	tonB(7)
	SRR5385722	SRR5385722	4	USA	Human	2013	184	86832	217646	5408477	ST307	-	unknown (best match = KL102)	O2v2	gapA(4)	infB(1)	mdh(2)	pgi(52)	phoE(1)	rpoB(1)	tonB(7)
	SRR5385723	SRR5385723	3	USA	Human	2013	79	240727	371645	5524862	ST307	wzi173	KL102	O2v2	gapA(4)	infB(1)	mdh(2)	pgi(52)	phoE(1)	rpoB(1)	tonB(7)
	SRR5385730	SRR5385730	4	USA	Human	2013	80	238994	691150	5513387	ST307	-	KL102	O2v2	gapA(4)	infB(1)	mdh(2)	pgi(52)	phoE(1)	rpoB(1)	tonB(7)
	SRR5385732	SRR5385732	4	USA	Human	2013	133	217721	421965	5573670	ST307	wzi173	KL102	O2v2	gapA(4)	infB(1)	mdh(2)	pgi(52)	phoE(1)	rpoB(1)	tonB(7)
	SRR5385734	SRR5385734	4	USA	Human	2013	181	141533	375863	5620157	ST307	wzi173	KL102	O2v2	gapA(4)	infB(1)	mdh(2)	pgi(52)	phoE(1)	rpoB(1)	tonB(7)
	SRR5385747	SRR5385747	4	USA	Human	2013	138	96838	415609	5434770	ST307	wzi173	KL102	O2v2	gapA(4)	infB(1)	mdh(2)	pgi(52)	phoE(1)	rpoB(1)	tonB(7)
	SRR5385749	SRR5385749	2	USA	Human	2013	83	240727	832139	5479730	ST307	wzi173	KL102	O2v2	gapA(4)	infB(1)	mdh(2)	pgi(52)	phoE(1)	rpoB(1)	tonB(7)
	SRR5385760	SRR5385760	4	USA	Human	2013	80	184586	838939	5447905	ST307	wzi173	KL102	O2v2	gapA(4)	infB(1)	mdh(2)	pgi(52)	phoE(1)	rpoB(1)	tonB(7)
	SRR5385766	SRR5385766	4	USA	Human	2013	97	141754	437959	5513770	ST307	wzi173	KL102	O2v2	gapA(4)	infB(1)	mdh(2)	pgi(52)	phoE(1)	rpoB(1)	tonB(7)
	SRR5385771	SRR5385771	4	USA	Human	2013	337	44424	177361	5442138	ST307	wzi173	KL102	O2v2	gapA(4)	infB(1)	mdh(2)	pgi(52)	phoE(1)	rpoB(1)	tonB(7)
	SRR5385774	SRR5385774	4	USA	Human	2013	118	240744	836774	5590653	ST307	wzi173	KL102	O2v2	gapA(4)	infB(1)	mdh(2)	pgi(52)	phoE(1)	rpoB(1)	tonB(7)
	SRR5385788	SRR5385788	4	USA	Human	2013	124	105508	239834	5325161	ST307	wzi173	KL102	O2v2	gapA(4)	infB(1)	mdh(2)	pgi(52)	phoE(1)	rpoB(1)	tonB(7)
	SRR5385789	SRR5385789	2	USA	Human	2013	165	75498	231326	5516922	ST307	wzi173	KL102	O2v2	gapA(4)	infB(1)	mdh(2)	pgi(52)	phoE(1)	rpoB(1)	tonB(7)
	SRR5385790	SRR5385790	2	USA	Human	2013	104	132421	307553	5438104	ST307	wzi173	KL102	O2v2	gapA(4)	infB(1)	mdh(2)	pgi(52)	phoE(1)	rpoB(1)	tonB(7)
	SRR5385791	SRR5385791	5	USA	Human	2013	257	39011	169079	5588910	ST307	wzi173	KL102	O2v2	gapA(4)	infB(1)	mdh(2)	pgi(52)	phoE(1)	rpoB(1)	tonB(7)
	SRR5385797	SRR5385797	4	USA	Human	2013	208	307720	525427	5583316	ST307	wzi173	KL102	O2v2	gapA(4)	infB(1)	mdh(2)	pgi(52)	phoE(1)	rpoB(1)	tonB(7)
	SRR5385804	SRR5385804	4	USA	Human	2013	116	143855	293629	5463440	ST307	wzi173	KL102	O2v2	gapA(4)	infB(1)	mdh(2)	pgi(52)	phoE(1)	rpoB(1)	tonB(7)
	SRR5385818	SRR5385818	4	USA	Human	2013	125	108760	496591	5413110	ST307	wzi173	KL102	O2v2	gapA(4)	infB(1)	mdh(2)	pgi(52)	phoE(1)	rpoB(1)	tonB(7)
	SRR5385820	SRR5385820	4	USA	Human	2013	69	212699	731198	5381250	ST307	wzi173	KL102	O2v2	gapA(4)	infB(1)	mdh(2)	pgi(52)	phoE(1)	rpoB(1)	tonB(7)
	SRR5385824	SRR5385824	4	USA	Human	2013	98	287373	982472	5556320	ST307	wzi173	KL102	O2v2	gapA(4)	infB(1)	mdh(2)	pgi(52)	phoE(1)	rpoB(1)	tonB(7)
	SRR5385825	SRR5385825	3	USA	Human	2013	66	240744	439705	5500677	ST307	-	unknown (best match = KL107)	O2v2	gapA(4)	infB(1)	mdh(2)	pgi(52)	phoE(1)	rpoB(1)	tonB(7)
	SRR5385832	SRR5385832	3	USA	Human	2013	69	240744	354203	5311456	ST307	wzi173	KL102	O2v2	gapA(4)	infB(1)	mdh(2)	pgi(52)	phoE(1)	rpoB(1)	tonB(7)
	SRR5385834	SRR5385834	4	USA	Human	2013	75	270547	836834	5374638	ST307	wzi173	KL102	O2v2	gapA(4)	infB(1)	mdh(2)	pgi(52)	phoE(1)	rpoB(1)	tonB(7)
	SRR5385841	SRR5385841	3	USA	Human	2013	59	289975	981992	5762499	ST307	wzi173	KL102	O2v2	gapA(4)	infB(1)	mdh(2)	pgi(52)	phoE(1)	rpoB(1)	tonB(7)
	SRR5385846	SRR5385846	3	USA	Human	2013	61	279290	711923	5383012	ST307	wzi173	KL102	O2v2	gapA(4)	infB(1)	mdh(2)	pgi(52)	phoE(1)	rpoB(1)	tonB(7)
	SRR5385848	SRR5385848	2	USA	Human	2013	103	152257	530434	5485818	ST307	wzi173	KL102	O2v2	gapA(4)	infB(1)	mdh(2)	pgi(52)	phoE(1)	rpoB(1)	tonB(7)
	SRR5385850	SRR5385850	4	USA	Human	2013	87	267436	592351	5517345	ST307	wzi173	KL102	O2v2	gapA(4)	infB(1)	mdh(2)	pgi(52)	phoE(1)	rpoB(1)	tonB(7)
	SRR5385851	SRR5385851	4	USA	Human	2013	77	260976	926828	5498781	ST307	wzi173	KL102	O2v2	gapA(4)	infB(1)	mdh(2)	pgi(52)	phoE(1)	rpoB(1)	tonB(7)
	SRR5385854	SRR5385854	2	USA	Human	2013	69	226864	977482	5405901	ST307	wzi173	KL102	O2v2	gapA(4)	infB(1)	mdh(2)	pgi(52)	phoE(1)	rpoB(1)	tonB(7)
	SRR5385855	SRR5385855	4	USA	Human	2013	95	186350	471054	5451582	ST307	wzi173	KL102	O2v2	gapA(4)	infB(1)	mdh(2)	pgi(52)	phoE(1)	rpoB(1)	tonB(7)
	SRR5385858	SRR5385858	3	USA	Human	2013	55	302757	646134	5426242	ST307	wzi173	KL102	O2v2	gapA(4)	infB(1)	mdh(2)	pgi(52)	phoE(1)	rpoB(1)	tonB(7)
	SRR5385860	SRR5385860	4	USA	Human	2013	94	267918	982212	5518034	ST307	wzi173	KL102	O2v2	gapA(4)	infB(1)	mdh(2)	pgi(52)	phoE(1)	rpoB(1)	tonB(7)
	SRR5385861	SRR5385861	4	USA	Human	2013	80	240744	840224	5499856	ST307	wzi173	KL102	O2v2	gapA(4)	infB(1)	mdh(2)	pgi(52)	phoE(1)	rpoB(1)	tonB(7)
	SRR5385863	SRR5385863	3	USA	Human	2013	82	216337	437785	5615807	ST307	wzi173	KL102	O2v2	gapA(4)	infB(1)	mdh(2)	pgi(52)	phoE(1)	rpoB(1)	tonB(7)
	SRR5385864	SRR5385864	2	USA	Human	2013	81	212490	924235	5485626	ST307	wzi173	KL102	O2v2	gapA(4)	infB(1)	mdh(2)	pgi(52)	phoE(1)	rpoB(1)	tonB(7)
	SRR5385868	SRR5385868	4	USA	Human	2013	80	260976	734416	5483437	ST307	wzi173	KL102	O2v2	gapA(4)	infB(1)	mdh(2)	pgi(52)	phoE(1)	rpoB(1)	tonB(7)
	SRR5385873	SRR5385873	4	USA	Human	2013	72	314940	641176	5405061	ST307	wzi173	KL102	O2v2	gapA(4)	infB(1)	mdh(2)	pgi(52)	phoE(1)	rpoB(1)	tonB(7)
	SRR5385880	SRR5385880	4	USA	Human	2013	78	240744	641492	5406842	ST307	wzi173	KL102	O2v2	gapA(4)	infB(1)	mdh(2)	pgi(52)	phoE(1)	rpoB(1)	tonB(7)
	SRR5385883	SRR5385883	2	USA	Human	2013	67	267912	977328	5365726	ST307	wzi173	KL102	O2v2	gapA(4)	infB(1)	mdh(2)	pgi(52)	phoE(1)	rpoB(1)	tonB(7)
	SRR5385884	SRR5385884	4	USA	Human	2013	131	154525	631031	5601205	ST307	wzi173	unknown (best match = KL102)	O2v2	gapA(4)	infB(1)	mdh(2)	pgi(52)	phoE(1)	rpoB(1)	tonB(7)
	SRR5385885	SRR5385885	2	USA	Human	2013	91	163955	690995	5487534	ST307	wzi173	KL102	O2v2	gapA(4)	infB(1)	mdh(2)	pgi(52)	phoE(1)	rpoB(1)	tonB(7)
	SRR5385888	SRR5385888	4	USA	Human	2013	108	215057	471107	5596726	ST307	wzi173	KL102	O2v2	gapA(4)	infB(1)	mdh(2)	pgi(52)	phoE(1)	rpoB(1)	tonB(7)
	SRR5385890	SRR5385890	4	USA	Human	2013	93	195213	595759	5501303	ST307	wzi173	KL102	O2v2	gapA(4)	infB(1)	mdh(2)	pgi(52)	phoE(1)	rpoB(1)	tonB(7)
	SRR5385891	SRR5385891	4	USA	Human	2013	84	185856	643099	5322946	ST307	wzi173	KL102	O2v2	gapA(4)	infB(1)	mdh(2)	pgi(52)	phoE(1)	rpoB(1)	tonB(7)
	SRR5385894	SRR5385894	2	USA	Human	2013	82	251138	977165	5488328	ST307	wzi173	KL102	O2v2	gapA(4)	infB(1)	mdh(2)	pgi(52)	phoE(1)	rpoB(1)	tonB(7)
	SRR5385897	SRR5385897	3	USA	Human	2013	65	214810	493396	5508717	ST307	wzi173	KL102	O2v2	gapA(4)	infB(1)	mdh(2)	pgi(52)	phoE(1)	rpoB(1)	tonB(7)
	SRR5385898	SRR5385898	3	USA	Human	2013	59	268269	485259	5526153	ST307	wzi173	KL102	O2v2	gapA(4)	infB(1)	mdh(2)	pgi(52)	phoE(1)	rpoB(1)	tonB(7)
	SRR5385899	SRR5385899	3	USA	Human	2013	59	267743	485314	5526820	ST307	wzi173	KL102	O2v2	gapA(4)	infB(1)	mdh(2)	pgi(52)	phoE(1)	rpoB(1)	tonB(7)
	SRR5385900	SRR5385900	2	USA	Human	2013	85	210940	977134	5432416	ST307	wzi173	KL102	O2v2	gapA(4)	infB(1)	mdh(2)	pgi(52)	phoE(1)	rpoB(1)	tonB(7)
	SRR5385905	SRR5385905	3	USA	Human	2013	68	238086	642742	5523940	ST307	wzi173	KL102	O2v2	gapA(4)	infB(1)	mdh(2)	pgi(52)	phoE(1)	rpoB(1)	tonB(7)
	SRR5385909	SRR5385909	4	USA	Human	2013	83	212701	839374	5422240	ST307	wzi173	KL102	O2v2	gapA(4)	infB(1)	mdh(2)	pgi(52)	phoE(1)	rpoB(1)	tonB(7)
	SRR5385915	SRR5385915	3	USA	Human	2013	56	307842	642516	5566883	ST307	wzi173	KL102	O2v2	gapA(4)	infB(1)	mdh(2)	pgi(52)	phoE(1)	rpoB(1)	tonB(7)
	SRR5385916	SRR5385916	4	USA	Human	2013	72	230728	641609	5405090	ST307	wzi173	KL102	O2v2	gapA(4)	infB(1)	mdh(2)	pgi(52)	phoE(1)	rpoB(1)	tonB(7)
	SRR5385917	SRR5385917	4	USA	Human	2013	118	211322	845108	5590154	ST307	wzi173	KL102	O2v2	gapA(4)	infB(1)	mdh(2)	pgi(52)	phoE(1)	rpoB(1)	tonB(7)
	SRR5385918	SRR5385918	2	USA	Human	2013	76	260976	506482	5464394	ST307	wzi173	KL102	O2v2	gapA(4)	infB(1)	mdh(2)	pgi(52)	phoE(1)	rpoB(1)	tonB(7)
	SRR5385919	SRR5385919	4	USA	Human	2013	78	228671	585218	5418992	ST307	wzi173	KL102	O2v2	gapA(4)	infB(1)	mdh(2)	pgi(52)	phoE(1)	rpoB(1)	tonB(7)
	SRR5385923	SRR5385923	3	USA	Human	2013	57	267737	643454	5506368	ST307	wzi173	KL102	O2v2	gapA(4)	infB(1)	mdh(2)	pgi(52)	phoE(1)	rpoB(1)	tonB(7)
	SRR5385930	SRR5385930	2	USA	Human	2013	80	251334	632360	5486973	ST307	wzi173	KL102	O2v2	gapA(4)	infB(1)	mdh(2)	pgi(52)	phoE(1)	rpoB(1)	tonB(7)
	SRR5385931	SRR5385931	4	USA	Human	2013	70	257780	833811	5414497	ST307	wzi173	KL102	O2v2	gapA(4)	infB(1)	mdh(2)	pgi(52)	phoE(1)	rpoB(1)	tonB(7)
	SRR5385932	SRR5385932	2	USA	Human	2013	88	261032	965959	5424246	ST307	wzi173	KL102	O2v2	gapA(4)	infB(1)	mdh(2)	pgi(52)	phoE(1)	rpoB(1)	tonB(7)
	SRR5385933	SRR5385933	2	USA	Human	2013	64	260976	977408	5407368	ST307	wzi173	KL102	O2v2	gapA(4)	infB(1)	mdh(2)	pgi(52)	phoE(1)	rpoB(1)	tonB(7)
	SRR5385935	SRR5385935	2	USA	Human	2014	108	158777	638951	5396091	ST307	wzi173	KL102	O2v2	gapA(4)	infB(1)	mdh(2)	pgi(52)	phoE(1)	rpoB(1)	tonB(7)
	SRR5385955	SRR5385955	5	USA	Human	2014	64	267737	473256	5601347	ST307	wzi173	KL102	O2v2	gapA(4)	infB(1)	mdh(2)	pgi(52)	phoE(1)	rpoB(1)	tonB(7)
	SRR5385959	SRR5385959	5	USA	Human	2014	69	267918	798222	5599497	ST307	wzi173	KL102	O2v2	gapA(4)	infB(1)	mdh(2)	pgi(52)	phoE(1)	rpoB(1)	tonB(7)
	SRR5385967	SRR5385967	4	USA	Human	2014	84	260337	385747	5493161	ST307	wzi173	KL102	O2v2	gapA(4)	infB(1)	mdh(2)	pgi(52)	phoE(1)	rpoB(1)	tonB(7)
	SRR5385971	SRR5385971	3	USA	Human	2014	85	200752	977561	5598193	ST307	wzi173	KL102	O2v2	gapA(4)	infB(1)	mdh(2)	pgi(52)	phoE(1)	rpoB(1)	tonB(7)
	SRR5385974	SRR5385974	3	USA	Human	2014	121	119938	373181	5747245	ST307	wzi173	KL102	O2v2	gapA(4)	infB(1)	mdh(2)	pgi(52)	phoE(1)	rpoB(1)	tonB(7)
	SRR5385975	SRR5385975	2	USA	Human	2014	84	157437	724398	5404844	ST307	wzi173	KL102	unknown (best match = O2v1)	gapA(4)	infB(1)	mdh(2)	pgi(52)	phoE(1)	rpoB(1)	tonB(7)
	SRR5385976	SRR5385976	4	USA	Human	2014	84	200665	839967	5388881	ST307	wzi173	KL102	O2v2	gapA(4)	infB(1)	mdh(2)	pgi(52)	phoE(1)	rpoB(1)	tonB(7)
	SRR5385981	SRR5385981	4	USA	Human	2014	85	200652	483402	5418059	ST307	wzi173	KL102	O2v2	gapA(4)	infB(1)	mdh(2)	pgi(52)	phoE(1)	rpoB(1)	tonB(7)
	SRR5385983	SRR5385983	5	USA	Human	2014	62	307766	564931	5602274	ST307	wzi173	KL102	O2v2	gapA(4)	infB(1)	mdh(2)	pgi(52)	phoE(1)	rpoB(1)	tonB(7)
	SRR5385987	SRR5385987	2	USA	Human	2014	74	226936	852213	5388543	ST307	wzi173	KL102	O2v2	gapA(4)	infB(1)	mdh(2)	pgi(52)	phoE(1)	rpoB(1)	tonB(7)
	SRR5385988	SRR5385988	4	USA	Human	2014	98	200651	734709	5530656	ST307	wzi173	KL102	O2v2	gapA(4)	infB(1)	mdh(2)	pgi(52)	phoE(1)	rpoB(1)	tonB(7)
	SRR5385989	SRR5385989	3	USA	Human	2014	77	180866	394997	5549459	ST307	-	KL102	O2v2	gapA(4)	infB(1)	mdh(2)	pgi(52)	phoE(1)	rpoB(1)	tonB(7)
	SRR5385990	SRR5385990	3	USA	Human	2014	53	258957	720712	5264252	ST307	wzi173	KL102	O2v2	gapA(4)	infB(1)	mdh(2)	pgi(52)	phoE(1)	rpoB(1)	tonB(7)
	SRR5385993	SRR5385993	2	USA	Human	2014	75	160190	852323	5425364	ST307	wzi173	KL102	O2v2	gapA(4)	infB(1)	mdh(2)	pgi(52)	phoE(1)	rpoB(1)	tonB(7)
	SRR5385995	SRR5385995	3	USA	Human	2014	69	200652	836874	5389596	ST307	wzi173	KL102	O2v2	gapA(4)	infB(1)	mdh(2)	pgi(52)	phoE(1)	rpoB(1)	tonB(7)
	SRR5386025	SRR5386025	3	USA	Human	2014	70	171971	395030	5545699	ST307	-	KL102	O2v2	gapA(4)	infB(1)	mdh(2)	pgi(52)	phoE(1)	rpoB(1)	tonB(7)
	SRR5386027	SRR5386027	3	USA	Human	2014	58	267737	720004	5261035	ST307	wzi173	KL102	O2v2	gapA(4)	infB(1)	mdh(2)	pgi(52)	phoE(1)	rpoB(1)	tonB(7)
	SRR5386030	SRR5386030	2	USA	Human	2014	65	226710	583902	5369869	ST307	wzi173	KL102	O2v2	gapA(4)	infB(1)	mdh(2)	pgi(52)	phoE(1)	rpoB(1)	tonB(7)
	SRR5386031	SRR5386031	3	USA	Human	2014	69	265784	837049	5439293	ST307	wzi173	KL102	O2v2	gapA(4)	infB(1)	mdh(2)	pgi(52)	phoE(1)	rpoB(1)	tonB(7)
	SRR5386032	SRR5386032	2	USA	Human	2014	73	163969	611437	5371137	ST307	wzi173	KL102	O2v2	gapA(4)	infB(1)	mdh(2)	pgi(52)	phoE(1)	rpoB(1)	tonB(7)
	SRR5386041	SRR5386041	3	USA	Human	2014	70	200652	831740	5455604	ST307	wzi173	KL102	O2v2	gapA(4)	infB(1)	mdh(2)	pgi(52)	phoE(1)	rpoB(1)	tonB(7)
	SRR5386042	SRR5386042	2	USA	Human	2014	76	160752	506612	5368049	ST307	wzi173	KL102	O2v2	gapA(4)	infB(1)	mdh(2)	pgi(52)	phoE(1)	rpoB(1)	tonB(7)
	SRR5386044	SRR5386044	3	USA	Human	2014	89	165340	365694	5483508	ST307	wzi173	KL102	O2v2	gapA(4)	infB(1)	mdh(2)	pgi(52)	phoE(1)	rpoB(1)	tonB(7)
	SRR5386045	SRR5386045	3	USA	Human	2014	110	138245	399157	5494347	ST307	wzi173	KL102	O2v2	gapA(4)	infB(1)	mdh(2)	pgi(52)	phoE(1)	rpoB(1)	tonB(7)
	SRR5386047	SRR5386047	5	USA	Human	2014	144	127399	439998	5722636	ST307	wzi173	unknown (best match = KL102)	O2v2	gapA(4)	infB(1)	mdh(2)	pgi(52)	phoE(1)	rpoB(1)	tonB(7)
	SRR5386048	SRR5386048	3	USA	Human	2014	124	88600	267840	5488498	ST307	wzi173	KL102	O2v2	gapA(4)	infB(1)	mdh(2)	pgi(52)	phoE(1)	rpoB(1)	tonB(7)
	SRR5386049	SRR5386049	4	USA	Human	2014	99	153404	445009	5474151	ST307	wzi173	KL102	O2v2	gapA(4)	infB(1)	mdh(2)	pgi(52)	phoE(1)	rpoB(1)	tonB(7)
	SRR5386052	SRR5386052	3	USA	Human	2014	65	215561	717822	5257231	ST307	wzi173	KL102	O2v2	gapA(4)	infB(1)	mdh(2)	pgi(52)	phoE(1)	rpoB(1)	tonB(7)
	SRR5386053	SRR5386053	3	USA	Human	2014	70	142810	577685	5264804	ST307	wzi173	KL102	O2v2	gapA(4)	infB(1)	mdh(2)	pgi(52)	phoE(1)	rpoB(1)	tonB(7)
	SRR5386054	SRR5386054	3	USA	Human	2014	128	124015	366736	5748370	ST307	wzi173	KL102	O2v2	gapA(4)	infB(1)	mdh(2)	pgi(52)	phoE(1)	rpoB(1)	tonB(7)
	SRR5386057	SRR5386057	3	USA	Human	2014	61	304667	836946	5376187	ST307	wzi173	KL102	O2v2	gapA(4)	infB(1)	mdh(2)	pgi(52)	phoE(1)	rpoB(1)	tonB(7)
	SRR5386067	SRR5386067	3	USA	Human	2014	56	240744	719953	5274424	ST307	wzi173	KL102	O2v2	gapA(4)	infB(1)	mdh(2)	pgi(52)	phoE(1)	rpoB(1)	tonB(7)
	SRR5386068	SRR5386068	5	USA	Human	2014	103	215724	838953	5610939	ST307	wzi173	KL102	O2v2	gapA(4)	infB(1)	mdh(2)	pgi(52)	phoE(1)	rpoB(1)	tonB(7)
	SRR5386069	SRR5386069	3	USA	Human	2014	73	185986	833034	5458784	ST307	wzi173	KL102	O2v2	gapA(4)	infB(1)	mdh(2)	pgi(52)	phoE(1)	rpoB(1)	tonB(7)
	SRR5386071	SRR5386071	4	USA	Human	2014	89	200652	483252	5417855	ST307	wzi173	KL102	O2v2	gapA(4)	infB(1)	mdh(2)	pgi(52)	phoE(1)	rpoB(1)	tonB(7)
	SRR5386075	SRR5386075	3	USA	Human	2014	80	161561	840627	5450374	ST307	wzi173	KL102	O2v2	gapA(4)	infB(1)	mdh(2)	pgi(52)	phoE(1)	rpoB(1)	tonB(7)
	SRR5386077	SRR5386077	4	USA	Human	2014	109	163943	644697	5441478	ST307	wzi173	KL102	O2v2	gapA(4)	infB(1)	mdh(2)	pgi(52)	phoE(1)	rpoB(1)	tonB(7)
	SRR5386078	SRR5386078	4	USA	Human	2014	112	211322	839928	5571322	ST307	wzi173	KL102	O2v2	gapA(4)	infB(1)	mdh(2)	pgi(52)	phoE(1)	rpoB(1)	tonB(7)
	SRR5386081	SRR5386081	3	USA	Human	2014	68	182865	836862	5253086	ST307	wzi173	KL102	O2v2	gapA(4)	infB(1)	mdh(2)	pgi(52)	phoE(1)	rpoB(1)	tonB(7)
	SRR5386083	SRR5386083	4	USA	Human	2014	94	148432	574639	5423408	ST307	wzi173	KL102	O2v2	gapA(4)	infB(1)	mdh(2)	pgi(52)	phoE(1)	rpoB(1)	tonB(7)
	SRR5386091	SRR5386091	4	USA	Human	2014	83	200652	839425	5499676	ST307	wzi173	KL102	O2v2	gapA(4)	infB(1)	mdh(2)	pgi(52)	phoE(1)	rpoB(1)	tonB(7)
	SRR5386093	SRR5386093	4	USA	Human	2014	99	153871	473109	5421794	ST307	wzi173	KL102	O2v2	gapA(4)	infB(1)	mdh(2)	pgi(52)	phoE(1)	rpoB(1)	tonB(7)
	SRR5386094	SRR5386094	2	USA	Human	2014	93	169549	691494	5490411	ST307	wzi173	KL102	O2v2	gapA(4)	infB(1)	mdh(2)	pgi(52)	phoE(1)	rpoB(1)	tonB(7)
	SRR5386097	SRR5386097	2	USA	Human	2014	99	160996	852365	5423374	ST307	wzi173	KL102	O2v2	gapA(4)	infB(1)	mdh(2)	pgi(52)	phoE(1)	rpoB(1)	tonB(7)
	SRR5386103	SRR5386103	4	USA	Human	2014	91	163955	837425	5521712	ST307	wzi173	KL102	O2v2	gapA(4)	infB(1)	mdh(2)	pgi(52)	phoE(1)	rpoB(1)	tonB(7)
	SRR5386105	SRR5386105	2	USA	Human	2014	82	163930	676651	5476279	ST307	wzi173	KL102	O2v2	gapA(4)	infB(1)	mdh(2)	pgi(52)	phoE(1)	rpoB(1)	tonB(7)
	SRR5386106	SRR5386106	3	USA	Human	2014	95	165340	408012	5760064	ST307	wzi173	KL102	O2v2	gapA(4)	infB(1)	mdh(2)	pgi(52)	phoE(1)	rpoB(1)	tonB(7)
	SRR5386108	SRR5386108	4	USA	Human	2014	72	228741	982520	5406378	ST307	wzi173	KL102	O2v2	gapA(4)	infB(1)	mdh(2)	pgi(52)	phoE(1)	rpoB(1)	tonB(7)
	SRR5386113	SRR5386113	4	USA	Human	2014	78	200652	982138	5426948	ST307	wzi173	KL102	O2v2	gapA(4)	infB(1)	mdh(2)	pgi(52)	phoE(1)	rpoB(1)	tonB(7)
	SRR5386119	SRR5386119	3	USA	Human	2014	65	267568	837259	5378194	ST307	wzi173	KL102	O2v2	gapA(4)	infB(1)	mdh(2)	pgi(52)	phoE(1)	rpoB(1)	tonB(7)
	SRR5386125	SRR5386125	4	USA	Human	2014	93	200079	470844	5507420	ST307	wzi173	KL102	O2v2	gapA(4)	infB(1)	mdh(2)	pgi(52)	phoE(1)	rpoB(1)	tonB(7)
	SRR5386129	SRR5386129	3	USA	Human	2014	89	174396	852486	5648985	ST307	wzi173	KL102	O2v2	gapA(4)	infB(1)	mdh(2)	pgi(52)	phoE(1)	rpoB(1)	tonB(7)
	SRR5386131	SRR5386131	4	USA	Human	2014	114	137190	298208	5533227	ST307	wzi173	KL102	O2v2	gapA(4)	infB(1)	mdh(2)	pgi(52)	phoE(1)	rpoB(1)	tonB(7)
	SRR5386132	SRR5386132	4	USA	Human	2014	80	212701	483465	5420276	ST307	wzi173	KL102	O2v2	gapA(4)	infB(1)	mdh(2)	pgi(52)	phoE(1)	rpoB(1)	tonB(7)
	SRR5386135	SRR5386135	4	USA	Human	2014	75	200077	839818	5380337	ST307	wzi173	KL102	O2v2	gapA(4)	infB(1)	mdh(2)	pgi(52)	phoE(1)	rpoB(1)	tonB(7)
	SRR5386139	SRR5386139	2	USA	Human	2014	82	161680	852525	5389065	ST307	wzi173	KL102	O2v2	gapA(4)	infB(1)	mdh(2)	pgi(52)	phoE(1)	rpoB(1)	tonB(7)
	SRR5386140	SRR5386140	4	USA	Human	2014	86	200653	744666	5508656	ST307	wzi173	KL102	O2v2	gapA(4)	infB(1)	mdh(2)	pgi(52)	phoE(1)	rpoB(1)	tonB(7)
	SRR5386148	SRR5386148	3	USA	Human	2014	75	183596	483961	5488640	ST307	wzi173	KL102	O2v2	gapA(4)	infB(1)	mdh(2)	pgi(52)	phoE(1)	rpoB(1)	tonB(7)
	SRR5386153	SRR5386153	3	USA	Human	2014	98	159965	385396	5513558	ST307	wzi173	KL102	O2v2	gapA(4)	infB(1)	mdh(2)	pgi(52)	phoE(1)	rpoB(1)	tonB(7)
	SRR5386156	SRR5386156	3	USA	Human	2014	86	164005	484745	5730070	ST307	wzi173	KL102	O2v2	gapA(4)	infB(1)	mdh(2)	pgi(52)	phoE(1)	rpoB(1)	tonB(7)
	SRR5386161	SRR5386161	4	USA	Human	2012	87	163944	839533	5536299	ST307	wzi173	KL102	O2v2	gapA(4)	infB(1)	mdh(2)	pgi(52)	phoE(1)	rpoB(1)	tonB(7)
	SRR5386163	SRR5386163	4	USA	Human	2012	87	164194	982000	5536877	ST307	wzi173	KL102	O2v2	gapA(4)	infB(1)	mdh(2)	pgi(52)	phoE(1)	rpoB(1)	tonB(7)
	SRR5386164	SRR5386164	4	USA	Human	2012	86	216072	740071	5517001	ST307	wzi173	KL102	O2v2	gapA(4)	infB(1)	mdh(2)	pgi(52)	phoE(1)	rpoB(1)	tonB(7)
	SRR5386167	SRR5386167	2	USA	Human	2012	76	211123	852738	5467073	ST307	wzi173	KL102	O2v2	gapA(4)	infB(1)	mdh(2)	pgi(52)	phoE(1)	rpoB(1)	tonB(7)
	SRR5386168	SRR5386168	4	USA	Human	2012	88	163955	378005	5431868	ST307	wzi173	KL102	O2v2	gapA(4)	infB(1)	mdh(2)	pgi(52)	phoE(1)	rpoB(1)	tonB(7)
	SRR5386172	SRR5386172	4	USA	Human	2012	93	163112	483226	5448385	ST307	wzi173	KL102	O2v2	gapA(4)	infB(1)	mdh(2)	pgi(52)	phoE(1)	rpoB(1)	tonB(7)
	SRR5386176	SRR5386176	4	USA	Human	2012	85	200078	483662	5434065	ST307	wzi173	KL102	O2v2	gapA(4)	infB(1)	mdh(2)	pgi(52)	phoE(1)	rpoB(1)	tonB(7)
	SRR5386178	SRR5386178	3	USA	Human	2012	109	148038	514884	5608592	ST307	wzi173	KL102	O2v2	gapA(4)	infB(1)	mdh(2)	pgi(52)	phoE(1)	rpoB(1)	tonB(7)
	SRR5386180	SRR5386180	4	USA	Human	2012	89	156854	483796	5374314	ST307	wzi173	KL102	O2v2	gapA(4)	infB(1)	mdh(2)	pgi(52)	phoE(1)	rpoB(1)	tonB(7)
	SRR5386186	SRR5386186	4	USA	Human	2012	80	163912	511360	5414403	ST307	wzi173	KL102	O2v2	gapA(4)	infB(1)	mdh(2)	pgi(52)	phoE(1)	rpoB(1)	tonB(7)
	SRR5386189	SRR5386189	4	USA	Human	2012	91	174643	483395	5435379	ST307	wzi173	KL102	O2v2	gapA(4)	infB(1)	mdh(2)	pgi(52)	phoE(1)	rpoB(1)	tonB(7)
	SRR5386190	SRR5386190	4	USA	Human	2012	87	212701	386685	5433543	ST307	wzi173	KL102	O2v2	gapA(4)	infB(1)	mdh(2)	pgi(52)	phoE(1)	rpoB(1)	tonB(7)
	SRR5386193	SRR5386193	4	USA	Human	2012	78	209003	386044	5305424	ST307	wzi173	KL102	O2v2	gapA(4)	infB(1)	mdh(2)	pgi(52)	phoE(1)	rpoB(1)	tonB(7)
	SRR5386195	SRR5386195	4	USA	Human	2012	107	200653	836967	5497694	ST307	wzi173	KL102	O2v2	gapA(4)	infB(1)	mdh(2)	pgi(52)	phoE(1)	rpoB(1)	tonB(7)
	SRR5386199	SRR5386199	5	USA	Human	2012	74	273118	977400	5767680	ST307	wzi173	KL102	O2v2	gapA(4)	infB(1)	mdh(2)	pgi(52)	phoE(1)	rpoB(1)	tonB(7)
	SRR5386200	SRR5386200	4	USA	Human	2012	116	200652	836730	5590308	ST307	wzi173	KL102	O2v2	gapA(4)	infB(1)	mdh(2)	pgi(52)	phoE(1)	rpoB(1)	tonB(7)
	SRR5386201	SRR5386201	3	USA	Human	2012	68	257585	488335	5527674	ST307	wzi173	KL102	O2v2	gapA(4)	infB(1)	mdh(2)	pgi(52)	phoE(1)	rpoB(1)	tonB(7)
	SRR5386202	SRR5386202	3	USA	Human	2012	66	203954	982145	5378942	ST307	wzi173	KL102	O2v2	gapA(4)	infB(1)	mdh(2)	pgi(52)	phoE(1)	rpoB(1)	tonB(7)
	SRR5386203	SRR5386203	4	USA	Human	2012	83	212701	483669	5413678	ST307	wzi173	KL102	O2v2	gapA(4)	infB(1)	mdh(2)	pgi(52)	phoE(1)	rpoB(1)	tonB(7)
	SRR5386204	SRR5386204	4	USA	Human	2012	55	216024	1105490	5327045	ST307	-	KL102	O2v2	gapA(4)	infB(1)	mdh(2)	pgi(52)	phoE(1)	rpoB(1)	tonB(7)
	SRR5386206	SRR5386206	4	USA	Human	2012	85	163964	483399	5417879	ST307	wzi173	KL102	O2v2	gapA(4)	infB(1)	mdh(2)	pgi(52)	phoE(1)	rpoB(1)	tonB(7)
	SRR5386207	SRR5386207	4	USA	Human	2012	89	160398	483553	5432330	ST307	wzi173	KL102	O2v2	gapA(4)	infB(1)	mdh(2)	pgi(52)	phoE(1)	rpoB(1)	tonB(7)
	SRR5386209	SRR5386209	3	USA	Human	2012	66	212339	493412	5523843	ST307	wzi173	KL102	O2v2	gapA(4)	infB(1)	mdh(2)	pgi(52)	phoE(1)	rpoB(1)	tonB(7)
	SRR5386210	SRR5386210	4	USA	Human	2012	92	200077	338585	5434700	ST307	wzi173	KL102	O2v2	gapA(4)	infB(1)	mdh(2)	pgi(52)	phoE(1)	rpoB(1)	tonB(7)
	SRR5386212	SRR5386212	3	USA	Human	2012	73	200652	839840	5384456	ST307	wzi173	KL102	O2v2	gapA(4)	infB(1)	mdh(2)	pgi(52)	phoE(1)	rpoB(1)	tonB(7)
	SRR5386218	SRR5386218	3	USA	Human	2012	137	165341	493893	5869929	ST307	wzi173	KL102	O2v2	gapA(4)	infB(1)	mdh(2)	pgi(52)	phoE(1)	rpoB(1)	tonB(7)
	SRR5386221	SRR5386221	4	USA	Human	2012	81	267779	694289	5422633	ST307	wzi173	KL102	O2v2	gapA(4)	infB(1)	mdh(2)	pgi(52)	phoE(1)	rpoB(1)	tonB(7)
	SRR5386222	SRR5386222	4	USA	Human	2012	89	160224	638381	5378081	ST307	wzi173	KL102	O2v2	gapA(4)	infB(1)	mdh(2)	pgi(52)	phoE(1)	rpoB(1)	tonB(7)
	SRR5386223	SRR5386223	4	USA	Human	2012	86	163898	595675	5413256	ST307	wzi173	KL102	O2v2	gapA(4)	infB(1)	mdh(2)	pgi(52)	phoE(1)	rpoB(1)	tonB(7)
	SRR5386224	SRR5386224	2	USA	Human	2012	96	165341	697260	5450045	ST307	wzi173	KL102	O2v2	gapA(4)	infB(1)	mdh(2)	pgi(52)	phoE(1)	rpoB(1)	tonB(7)
	SRR5386225	SRR5386225	4	USA	Human	2012	91	214810	840863	5535009	ST307	wzi173	KL102	O2v2	gapA(4)	infB(1)	mdh(2)	pgi(52)	phoE(1)	rpoB(1)	tonB(7)
	SRR5386227	SRR5386227	4	USA	Human	2012	76	217340	838568	5425807	ST307	wzi173	KL102	O2v2	gapA(4)	infB(1)	mdh(2)	pgi(52)	phoE(1)	rpoB(1)	tonB(7)
	SRR5386228	SRR5386228	4	USA	Human	2012	82	157189	638096	5353891	ST307	wzi173	KL102	O2v2	gapA(4)	infB(1)	mdh(2)	pgi(52)	phoE(1)	rpoB(1)	tonB(7)
	SRR5386232	SRR5386232	3	USA	Human	2012	71	200558	852503	5476653	ST307	wzi173	KL102	O2v2	gapA(4)	infB(1)	mdh(2)	pgi(52)	phoE(1)	rpoB(1)	tonB(7)
	SRR5386235	SRR5386235	2	USA	Human	2012	87	163912	554059	5372911	ST307	wzi173	KL102	O2v2	gapA(4)	infB(1)	mdh(2)	pgi(52)	phoE(1)	rpoB(1)	tonB(7)
	SRR5386238	SRR5386238	4	USA	Human	2012	82	163930	615438	5436736	ST307	wzi173	KL102	O2v2	gapA(4)	infB(1)	mdh(2)	pgi(52)	phoE(1)	rpoB(1)	tonB(7)
	SRR5386239	SRR5386239	5	USA	Human	2012	66	179064	837216	5467561	ST307	wzi173	KL102	O2v2	gapA(4)	infB(1)	mdh(2)	pgi(52)	phoE(1)	rpoB(1)	tonB(7)
	SRR5386241	SRR5386241	4	USA	Human	2012	92	200652	483252	5440474	ST307	wzi173	KL102	O2v2	gapA(4)	infB(1)	mdh(2)	pgi(52)	phoE(1)	rpoB(1)	tonB(7)
	SRR5386242	SRR5386242	3	USA	Human	2012	68	165341	384620	5487132	ST307	wzi173	KL102	O2v2	gapA(4)	infB(1)	mdh(2)	pgi(52)	phoE(1)	rpoB(1)	tonB(7)
	SRR5386246	SRR5386246	4	USA	Human	2012	84	240919	839610	5551930	ST307	wzi173	KL102	O2v2	gapA(4)	infB(1)	mdh(2)	pgi(52)	phoE(1)	rpoB(1)	tonB(7)
	SRR5386248	SRR5386248	4	USA	Human	2012	98	163906	839129	5547475	ST307	wzi173	KL102	O2v2	gapA(4)	infB(1)	mdh(2)	pgi(52)	phoE(1)	rpoB(1)	tonB(7)
	SRR5386250	SRR5386250	4	USA	Human	2012	91	163966	483246	5490954	ST307	wzi173	KL102	O2v2	gapA(4)	infB(1)	mdh(2)	pgi(52)	phoE(1)	rpoB(1)	tonB(7)
	SRR5386251	SRR5386251	4	USA	Human	2012	112	200077	839399	5591213	ST307	wzi173	KL102	O2v2	gapA(4)	infB(1)	mdh(2)	pgi(52)	phoE(1)	rpoB(1)	tonB(7)
	SRR5386254	SRR5386254	4	USA	Human	2012	95	165358	470990	5431543	ST307	wzi173	KL102	O2v2	gapA(4)	infB(1)	mdh(2)	pgi(52)	phoE(1)	rpoB(1)	tonB(7)
	SRR5386257	SRR5386257	4	USA	Human	2012	83	200652	840520	5421617	ST307	wzi173	KL102	O2v2	gapA(4)	infB(1)	mdh(2)	pgi(52)	phoE(1)	rpoB(1)	tonB(7)
	SRR5386258	SRR5386258	3	USA	Human	2012	109	144454	437988	5588634	ST307	wzi173	KL102	O2v2	gapA(4)	infB(1)	mdh(2)	pgi(52)	phoE(1)	rpoB(1)	tonB(7)
	SRR5386259	SRR5386259	4	USA	Human	2012	89	160646	606932	5420711	ST307	wzi173	KL102	O2v2	gapA(4)	infB(1)	mdh(2)	pgi(52)	phoE(1)	rpoB(1)	tonB(7)
	SRR5386260	SRR5386260	4	USA	Human	2012	87	212701	483252	5432181	ST307	wzi173	KL102	O2v2	gapA(4)	infB(1)	mdh(2)	pgi(52)	phoE(1)	rpoB(1)	tonB(7)
	SRR5386262	SRR5386262	3	USA	Human	2012	76	216025	646710	5467265	ST307	wzi173	unknown (best match = KL102)	O2v2	gapA(4)	infB(1)	mdh(2)	pgi(52)	phoE(1)	rpoB(1)	tonB(7)
	SRR5386264	SRR5386264	4	USA	Human	2012	91	212701	483348	5428967	ST307	wzi173	KL102	O2v2	gapA(4)	infB(1)	mdh(2)	pgi(52)	phoE(1)	rpoB(1)	tonB(7)
	SRR5386269	SRR5386269	4	USA	Human	2012	99	139386	463214	5467569	ST307	wzi173	KL102	unknown (best match = OL102)	gapA(4)	infB(1)	mdh(2)	pgi(52)	phoE(1)	rpoB(1)	tonB(7)
	SRR5386270	SRR5386270	4	USA	Human	2012	82	263127	483246	5376641	ST307	wzi173	KL102	O2v2	gapA(4)	infB(1)	mdh(2)	pgi(52)	phoE(1)	rpoB(1)	tonB(7)
	SRR5386271	SRR5386271	4	USA	Human	2012	86	161117	840089	5409139	ST307	wzi173	KL102	O2v2	gapA(4)	infB(1)	mdh(2)	pgi(52)	phoE(1)	rpoB(1)	tonB(7)
	SRR5386273	SRR5386273	4	USA	Human	2012	82	200652	839165	5546454	ST307	wzi173	KL102	O2v2	gapA(4)	infB(1)	mdh(2)	pgi(52)	phoE(1)	rpoB(1)	tonB(7)
	SRR5386275	SRR5386275	5	USA	Human	2012	61	259665	839493	5336558	ST307	wzi173	KL102	O2v2	gapA(4)	infB(1)	mdh(2)	pgi(52)	phoE(1)	rpoB(1)	tonB(7)
	SRR5386276	SRR5386276	2	USA	Human	2012	85	200643	977938	5414796	ST307	wzi173	KL102	O2v2	gapA(4)	infB(1)	mdh(2)	pgi(52)	phoE(1)	rpoB(1)	tonB(7)
	SRR5386277	SRR5386277	4	USA	Human	2012	94	200652	838954	5526136	ST307	wzi173	KL102	O2v2	gapA(4)	infB(1)	mdh(2)	pgi(52)	phoE(1)	rpoB(1)	tonB(7)
	SRR5386283	SRR5386283	2	USA	Human	2012	68	241094	978424	5398293	ST307	wzi173	KL102	O2v2	gapA(4)	infB(1)	mdh(2)	pgi(52)	phoE(1)	rpoB(1)	tonB(7)
	SRR5386284	SRR5386284	3	USA	Human	2012	75	184369	643160	5501484	ST307	wzi173	KL102	O2v2	gapA(4)	infB(1)	mdh(2)	pgi(52)	phoE(1)	rpoB(1)	tonB(7)
	SRR5386291	SRR5386291	4	USA	Human	2012	90	163887	483636	5430364	ST307	wzi173	KL102	O2v2	gapA(4)	infB(1)	mdh(2)	pgi(52)	phoE(1)	rpoB(1)	tonB(7)
	SRR5386295	SRR5386295	4	USA	Human	2012	67	203954	839141	5553017	ST307	wzi173	KL102	O2v2	gapA(4)	infB(1)	mdh(2)	pgi(52)	phoE(1)	rpoB(1)	tonB(7)
	SRR5386296	SRR5386296	4	USA	Human	2012	83	200652	483246	5437400	ST307	wzi173	KL102	O2v2	gapA(4)	infB(1)	mdh(2)	pgi(52)	phoE(1)	rpoB(1)	tonB(7)
	SRR5386298	SRR5386298	4	USA	Human	2012	81	218320	837143	5420195	ST307	wzi173	KL102	O2v2	gapA(4)	infB(1)	mdh(2)	pgi(52)	phoE(1)	rpoB(1)	tonB(7)
	SRR5386299	SRR5386299	4	USA	Human	2012	79	187651	845434	5343255	ST307	wzi173	KL102	O2v2	gapA(4)	infB(1)	mdh(2)	pgi(52)	phoE(1)	rpoB(1)	tonB(7)
	SRR5386301	SRR5386301	4	USA	Human	2012	68	218320	839832	5422273	ST307	wzi173	KL102	O2v2	gapA(4)	infB(1)	mdh(2)	pgi(52)	phoE(1)	rpoB(1)	tonB(7)
	SRR5386302	SRR5386302	4	USA	Human	2012	72	267918	838689	5424808	ST307	wzi173	KL102	O2v2	gapA(4)	infB(1)	mdh(2)	pgi(52)	phoE(1)	rpoB(1)	tonB(7)
	SRR5386305	SRR5386305	4	USA	Human	2012	73	217972	845492	5424618	ST307	wzi173	KL102	O2v2	gapA(4)	infB(1)	mdh(2)	pgi(52)	phoE(1)	rpoB(1)	tonB(7)
	SRR5386308	SRR5386308	2	USA	Human	2011	100	165341	583776	5517096	ST307	wzi173	KL102	O2v2	gapA(4)	infB(1)	mdh(2)	pgi(52)	phoE(1)	rpoB(1)	tonB(7)
	SRR5386310	SRR5386310	2	USA	Human	2012	78	200643	852433	5372671	ST307	wzi173	KL102	O2v2	gapA(4)	infB(1)	mdh(2)	pgi(52)	phoE(1)	rpoB(1)	tonB(7)
	SRR5386311	SRR5386311	4	USA	Human	2012	145	100911	267818	5489212	ST307	wzi173	KL102	O2v2	gapA(4)	infB(1)	mdh(2)	pgi(52)	phoE(1)	rpoB(1)	tonB(7)
	SRR5386312	SRR5386312	3	USA	Human	2012	111	96149	379499	5573935	ST307	wzi173	KL102	O2v2	gapA(4)	infB(1)	mdh(2)	pgi(52)	phoE(1)	rpoB(1)	tonB(7)
	SRR5386316	SRR5386316	4	USA	Human	2012	108	152348	837208	5482726	ST307	wzi173	KL102	O2v2	gapA(4)	infB(1)	mdh(2)	pgi(52)	phoE(1)	rpoB(1)	tonB(7)
	SRR5386317	SRR5386317	4	USA	Human	2012	102	129607	694177	5547513	ST307	wzi173	KL102	O2v2	gapA(4)	infB(1)	mdh(2)	pgi(52)	phoE(1)	rpoB(1)	tonB(7)
	SRR5386320	SRR5386320	4	USA	Human	2012	86	232763	538094	5427278	ST307	-	unknown (best match = KL102)	O2v2	gapA(4)	infB(1)	mdh(2)	pgi(52)	phoE(1)	rpoB(1)	tonB(7)
	SRR5386322	SRR5386322	4	USA	Human	2012	119	129480	253822	5427395	ST307	wzi173	KL102	O2v2	gapA(4)	infB(1)	mdh(2)	pgi(52)	phoE(1)	rpoB(1)	tonB(7)
	SRR5386323	SRR5386323	4	USA	Human	2012	84	200555	483252	5435329	ST307	wzi173	KL102	O2v2	gapA(4)	infB(1)	mdh(2)	pgi(52)	phoE(1)	rpoB(1)	tonB(7)
	SRR5386324	SRR5386324	4	USA	Human	2012	97	166104	483246	5430110	ST307	wzi173	KL102	O2v2	gapA(4)	infB(1)	mdh(2)	pgi(52)	phoE(1)	rpoB(1)	tonB(7)
	SRR5386325	SRR5386325	4	USA	Human	2012	91	164005	483254	5432117	ST307	wzi173	KL102	O2v2	gapA(4)	infB(1)	mdh(2)	pgi(52)	phoE(1)	rpoB(1)	tonB(7)
	SRR5386326	SRR5386326	3	USA	Human	2012	66	259004	845322	5450523	ST307	wzi173	KL102	O2v2	gapA(4)	infB(1)	mdh(2)	pgi(52)	phoE(1)	rpoB(1)	tonB(7)
	SRR5386327	SRR5386327	4	USA	Human	2012	74	162599	639458	5384714	ST307	wzi173	KL102	O2v2	gapA(4)	infB(1)	mdh(2)	pgi(52)	phoE(1)	rpoB(1)	tonB(7)
	SRR5386331	SRR5386331	4	USA	Human	2012	88	200077	689884	5501526	ST307	wzi173	KL102	O2v2	gapA(4)	infB(1)	mdh(2)	pgi(52)	phoE(1)	rpoB(1)	tonB(7)
	SRR5386332	SRR5386332	4	USA	Human	2012	83	212701	483290	5432312	ST307	wzi173	KL102	O2v2	gapA(4)	infB(1)	mdh(2)	pgi(52)	phoE(1)	rpoB(1)	tonB(7)
	SRR5386333	SRR5386333	2	USA	Human	2012	85	215818	977322	5477368	ST307	wzi173	KL102	O2v2	gapA(4)	infB(1)	mdh(2)	pgi(52)	phoE(1)	rpoB(1)	tonB(7)
	SRR5386335	SRR5386335	3	USA	Human	2012	77	165340	378210	5561753	ST307	wzi173	KL102	O2v2	gapA(4)	infB(1)	mdh(2)	pgi(52)	phoE(1)	rpoB(1)	tonB(7)
	SRR5386337	SRR5386337	4	USA	Human	2012	91	202856	838938	5519261	ST307	wzi173	KL102	O2v2	gapA(4)	infB(1)	mdh(2)	pgi(52)	phoE(1)	rpoB(1)	tonB(7)
	SRR5386340	SRR5386340	3	USA	Human	2012	72	217901	492973	5530132	ST307	wzi173	KL102	O2v2	gapA(4)	infB(1)	mdh(2)	pgi(52)	phoE(1)	rpoB(1)	tonB(7)
	SRR5386351	SRR5386351	5	USA	Human	2012	68	212263	841594	5525155	ST307	wzi173	KL102	O2v2	gapA(4)	infB(1)	mdh(2)	pgi(52)	phoE(1)	rpoB(1)	tonB(7)
	SRR5386361	SRR5386361	4	USA	Human	2012	88	217750	484323	5434800	ST307	wzi173	KL102	O2v2	gapA(4)	infB(1)	mdh(2)	pgi(52)	phoE(1)	rpoB(1)	tonB(7)
	SRR5386362	SRR5386362	4	USA	Human	2012	89	212701	483252	5435418	ST307	wzi173	KL102	O2v2	gapA(4)	infB(1)	mdh(2)	pgi(52)	phoE(1)	rpoB(1)	tonB(7)
	SRR5386365	SRR5386365	4	USA	Human	2012	93	153871	483246	5432619	ST307	wzi173	KL102	O2v2	gapA(4)	infB(1)	mdh(2)	pgi(52)	phoE(1)	rpoB(1)	tonB(7)
	SRR5386368	SRR5386368	4	USA	Human	2012	79	165340	366489	5326294	ST307	wzi173	KL102	O2v2	gapA(4)	infB(1)	mdh(2)	pgi(52)	phoE(1)	rpoB(1)	tonB(7)
	SRR5386373	SRR5386373	4	USA	Human	2012	89	163416	686196	5516507	ST307	wzi173	KL102	O2v2	gapA(4)	infB(1)	mdh(2)	pgi(52)	phoE(1)	rpoB(1)	tonB(7)
	SRR5386374	SRR5386374	4	USA	Human	2012	107	104001	589078	5410156	ST307	wzi173	KL102	O2v2	gapA(4)	infB(1)	mdh(2)	pgi(52)	phoE(1)	rpoB(1)	tonB(7)
	SRR5386379	SRR5386379	4	USA	Human	2012	109	232740	839111	5600705	ST307	wzi173	KL102	O2v2	gapA(4)	infB(1)	mdh(2)	pgi(52)	phoE(1)	rpoB(1)	tonB(7)
	SRR5386381	SRR5386381	4	USA	Human	2012	79	240744	901635	5364830	ST307	wzi173	KL102	O2v2	gapA(4)	infB(1)	mdh(2)	pgi(52)	phoE(1)	rpoB(1)	tonB(7)
	SRR5386388	SRR5386388	3	USA	Human	2012	72	182986	378515	5522443	ST307	wzi173	KL102	O2v2	gapA(4)	infB(1)	mdh(2)	pgi(52)	phoE(1)	rpoB(1)	tonB(7)
	SRR5386396	SRR5386396	5	USA	Human	2012	75	200652	840508	5746079	ST307	wzi173	KL102	O2v2	gapA(4)	infB(1)	mdh(2)	pgi(52)	phoE(1)	rpoB(1)	tonB(7)
	SRR5386398	SRR5386398	3	USA	Human	2012	95	155923	643199	5534229	ST307	wzi173	KL102	O2v2	gapA(4)	infB(1)	mdh(2)	pgi(52)	phoE(1)	rpoB(1)	tonB(7)
	SRR5386402	SRR5386402	4	USA	Human	2012	95	165357	699113	5510298	ST307	wzi173	KL102	O2v2	gapA(4)	infB(1)	mdh(2)	pgi(52)	phoE(1)	rpoB(1)	tonB(7)
	SRR5386404	SRR5386404	4	USA	Human	2012	76	200652	800067	5347438	ST307	wzi173	KL102	unknown (best match = OL102)	gapA(4)	infB(1)	mdh(2)	pgi(52)	phoE(1)	rpoB(1)	tonB(7)
	SRR5386406	SRR5386406	4	USA	Human	2012	98	200652	470767	5502792	ST307	wzi173	KL102	O2v2	gapA(4)	infB(1)	mdh(2)	pgi(52)	phoE(1)	rpoB(1)	tonB(7)
	SRR5386409	SRR5386409	4	USA	Human	2012	275	152076	365024	5657422	ST307	wzi173	KL102	O2v2	gapA(4)	infB(1)	mdh(2)	pgi(52)	phoE(1)	rpoB(1)	tonB(7)
	SRR5386410	SRR5386410	4	USA	Human	2012	87	200600	547948	5397918	ST307	wzi173	KL102	O2v2	gapA(4)	infB(1)	mdh(2)	pgi(52)	phoE(1)	rpoB(1)	tonB(7)
	SRR5386411	SRR5386411	3	USA	Human	2012	50	269871	588368	5365722	ST307	wzi173	KL102	O2v2	gapA(4)	infB(1)	mdh(2)	pgi(52)	phoE(1)	rpoB(1)	tonB(7)
	SRR5386412	SRR5386412	3	USA	Human	2012	71	181451	588531	5365915	ST307	wzi173	KL102	O2v2	gapA(4)	infB(1)	mdh(2)	pgi(52)	phoE(1)	rpoB(1)	tonB(7)
	SRR5386413	SRR5386413	4	USA	Human	2012	85	163932	697227	5373838	ST307	wzi173	KL102	O2v2	gapA(4)	infB(1)	mdh(2)	pgi(52)	phoE(1)	rpoB(1)	tonB(7)
	SRR5386415	SRR5386415	3	USA	Human	2012	161	107018	307383	5688040	ST307	wzi173	KL102	O2v2	gapA(4)	infB(1)	mdh(2)	pgi(52)	phoE(1)	rpoB(1)	tonB(7)
	SRR5386424	SRR5386424	3	USA	Human	2012	74	146277	497483	5452250	ST307	wzi173	KL102	O2v2	gapA(4)	infB(1)	mdh(2)	pgi(52)	phoE(1)	rpoB(1)	tonB(7)
	SRR5386427	SRR5386427	3	USA	Human	2012	82	182864	402287	5506590	ST307	-	unknown (best match = KL102)	O2v2	gapA(4)	infB(1)	mdh(2)	pgi(52)	phoE(1)	rpoB(1)	tonB(7)
	SRR5386428	SRR5386428	4	USA	Human	2012	133	137811	683725	5464740	ST307	wzi173	KL102	O2v2	gapA(4)	infB(1)	mdh(2)	pgi(52)	phoE(1)	rpoB(1)	tonB(7)
	SRR5386434	SRR5386434	4	USA	Human	2011	92	151239	471013	5404030	ST307	wzi173	KL102	O2v2	gapA(4)	infB(1)	mdh(2)	pgi(52)	phoE(1)	rpoB(1)	tonB(7)
	SRR5386440	SRR5386440	3	USA	Human	2011	120	142381	390427	5696544	ST307	wzi173	KL102	O2v2	gapA(4)	infB(1)	mdh(2)	pgi(52)	phoE(1)	rpoB(1)	tonB(7)
	SRR5386445	SRR5386445	2	USA	Human	2011	85	171904	831995	5425927	ST307	wzi173	KL102	O2v2	gapA(4)	infB(1)	mdh(2)	pgi(52)	phoE(1)	rpoB(1)	tonB(7)
	SRR5386450	SRR5386450	4	USA	Human	2011	124	163943	691758	5581536	ST307	wzi173	KL102	O2v2	gapA(4)	infB(1)	mdh(2)	pgi(52)	phoE(1)	rpoB(1)	tonB(7)
	SRR5386452	SRR5386452	4	USA	Human	2011	93	170709	483415	5458955	ST307	wzi173	KL102	O2v2	gapA(4)	infB(1)	mdh(2)	pgi(52)	phoE(1)	rpoB(1)	tonB(7)
	SRR5386453	SRR5386453	4	USA	Human	2011	97	165350	691982	5547489	ST307	wzi173	KL102	O2v2	gapA(4)	infB(1)	mdh(2)	pgi(52)	phoE(1)	rpoB(1)	tonB(7)
	SRR5386456	SRR5386456	3	USA	Human	2011	85	142951	438132	5525139	ST307	wzi173	KL102	O2v2	gapA(4)	infB(1)	mdh(2)	pgi(52)	phoE(1)	rpoB(1)	tonB(7)
	SRR5386465	SRR5386465	2	USA	Human	2013	102	124139	577010	5399300	ST307	wzi173	KL102	O2v2	gapA(4)	infB(1)	mdh(2)	pgi(52)	phoE(1)	rpoB(1)	tonB(7)
	SRR5386469	SRR5386469	4	USA	Human	2013	102	129326	415576	5339883	ST307	wzi173	KL102	O2v2	gapA(4)	infB(1)	mdh(2)	pgi(52)	phoE(1)	rpoB(1)	tonB(7)
	SRR5386474	SRR5386474	2	USA	Human	2013	80	224817	977527	5487340	ST307	wzi173	KL102	O2v2	gapA(4)	infB(1)	mdh(2)	pgi(52)	phoE(1)	rpoB(1)	tonB(7)
	SRR5386478	SRR5386478	4	USA	Human	2013	127	119343	271059	5512435	ST307	wzi173	KL102	O2v2	gapA(4)	infB(1)	mdh(2)	pgi(52)	phoE(1)	rpoB(1)	tonB(7)
	SRR5386484	SRR5386484	4	USA	Human	2013	102	161008	691664	5497457	ST307	wzi173	KL102	O2v2	gapA(4)	infB(1)	mdh(2)	pgi(52)	phoE(1)	rpoB(1)	tonB(7)
	SRR5386485	SRR5386485	3	USA	Human	2013	75	218287	643068	5462810	ST307	wzi173	KL102	O2v2	gapA(4)	infB(1)	mdh(2)	pgi(52)	phoE(1)	rpoB(1)	tonB(7)
	SRR5386486	SRR5386486	4	USA	Human	2013	112	145646	513580	5447684	ST307	wzi173	KL102	O2v2	gapA(4)	infB(1)	mdh(2)	pgi(52)	phoE(1)	rpoB(1)	tonB(7)
	SRR5386489	SRR5386489	4	USA	Human	2013	148	185798	785676	5586509	ST307	wzi173	KL102	O2v2	gapA(4)	infB(1)	mdh(2)	pgi(52)	phoE(1)	rpoB(1)	tonB(7)
	SRR5386492	SRR5386492	2	USA	Human	2013	106	124510	276789	5479318	ST307	wzi173	KL102	O2v2	gapA(4)	infB(1)	mdh(2)	pgi(52)	phoE(1)	rpoB(1)	tonB(7)
	SRR5386498	SRR5386498	4	USA	Human	2013	94	163922	691369	5490746	ST307	wzi173	KL102	O2v2	gapA(4)	infB(1)	mdh(2)	pgi(52)	phoE(1)	rpoB(1)	tonB(7)
	SRR5386506	SRR5386506	4	USA	Human	2013	87	164194	697750	5491848	ST307	wzi173	KL102	O2v2	gapA(4)	infB(1)	mdh(2)	pgi(52)	phoE(1)	rpoB(1)	tonB(7)
	SRR5386507	SRR5386507	2	USA	Human	2013	115	192274	513480	5518258	ST307	wzi173	KL102	O2v2	gapA(4)	infB(1)	mdh(2)	pgi(52)	phoE(1)	rpoB(1)	tonB(7)
	SRR5386508	SRR5386508	2	USA	Human	2013	95	249247	691187	5416751	ST307	wzi173	KL102	O2v2	gapA(4)	infB(1)	mdh(2)	pgi(52)	phoE(1)	rpoB(1)	tonB(7)
	SRR5386512	SRR5386512	2	USA	Human	2013	105	141615	424149	5476822	ST307	wzi173	KL102	O2v2	gapA(4)	infB(1)	mdh(2)	pgi(52)	phoE(1)	rpoB(1)	tonB(7)
	SRR5386522	SRR5386522	2	USA	Human	2013	78	166104	853060	5404683	ST307	wzi173	KL102	O2v2	gapA(4)	infB(1)	mdh(2)	pgi(52)	phoE(1)	rpoB(1)	tonB(7)
	SRR5386530	SRR5386530	4	USA	Human	2013	109	141968	338790	5471089	ST307	wzi173	KL102	O2v2	gapA(4)	infB(1)	mdh(2)	pgi(52)	phoE(1)	rpoB(1)	tonB(7)
	SRR5386532	SRR5386532	3	USA	Human	2013	67	267746	383042	5474707	ST307	wzi173	KL102	O2v1	gapA(4)	infB(1)	mdh(2)	pgi(52)	phoE(1)	rpoB(1)	tonB(7)
	SRR5386540	SRR5386540	3	USA	Human	2013	57	365925	645981	5472294	ST307	wzi173	KL102	O2v2	gapA(4)	infB(1)	mdh(2)	pgi(52)	phoE(1)	rpoB(1)	tonB(7)
	SRR5386542	SRR5386542	4	USA	Human	2013	188	99822	307735	5478128	ST307	wzi173	KL102	O2v2	gapA(4)	infB(1)	mdh(2)	pgi(52)	phoE(1)	rpoB(1)	tonB(7)
	SRR5386548	SRR5386548	3	USA	Human	2013	111	247837	585881	5575542	ST307	wzi173	KL102	O2v2	gapA(4)	infB(1)	mdh(2)	pgi(52)	phoE(1)	rpoB(1)	tonB(7)
	SRR5386552	SRR5386552	4	USA	Human	2013	108	129311	473919	5400831	ST307	wzi173	KL102	O2v2	gapA(4)	infB(1)	mdh(2)	pgi(52)	phoE(1)	rpoB(1)	tonB(7)
	SRR5386575	SRR5386575	2	USA	Human	2013	97	212135	840030	5517564	ST307	wzi173	KL102	O2v2	gapA(4)	infB(1)	mdh(2)	pgi(52)	phoE(1)	rpoB(1)	tonB(7)
	SRR5386576	SRR5386576	2	USA	Human	2013	287	89369	264735	5637527	ST307	wzi173	KL102	O2v2	gapA(4)	infB(1)	mdh(2)	pgi(52)	phoE(1)	rpoB(1)	tonB(7)
	SRR5386577	SRR5386577	4	USA	Human	2013	106	150490	480569	5519319	ST307	wzi173	KL102	O2v2	gapA(4)	infB(1)	mdh(2)	pgi(52)	phoE(1)	rpoB(1)	tonB(7)
	SRR5386578	SRR5386578	4	USA	Human	2013	105	141882	483227	5472085	ST307	wzi173	KL102	O2v2	gapA(4)	infB(1)	mdh(2)	pgi(52)	phoE(1)	rpoB(1)	tonB(7)
	SRR5386580	SRR5386580	2	USA	Human	2013	92	160453	487919	5406387	ST307	wzi173	KL102	O2v2	gapA(4)	infB(1)	mdh(2)	pgi(52)	phoE(1)	rpoB(1)	tonB(7)
	SRR5386581	SRR5386581	2	USA	Human	2013	146	169593	854481	5566456	ST307	wzi173	KL102	O2v2	gapA(4)	infB(1)	mdh(2)	pgi(52)	phoE(1)	rpoB(1)	tonB(7)
	SRR5386582	SRR5386582	4	USA	Human	2013	92	218338	838431	5427517	ST307	wzi173	KL102	O2v2	gapA(4)	infB(1)	mdh(2)	pgi(52)	phoE(1)	rpoB(1)	tonB(7)
	SRR5386584	SRR5386584	4	USA	Human	2013	131	122264	259143	5496244	ST307	wzi173	unknown (best match = KL102)	O2v2	gapA(4)	infB(1)	mdh(2)	pgi(52)	phoE(1)	rpoB(1)	tonB(7)
	SRR5386588	SRR5386588	4	USA	Human	2013	262	41022	154808	5369980	ST307	wzi173	unknown (best match = KL102)	O2v2	gapA(4)	infB(1)	mdh(2)	pgi(52)	phoE(1)	rpoB(1)	tonB(7)
	SRR5386590	SRR5386590	3	USA	Human	2013	96	141221	398233	5555815	ST307	wzi173	KL102	O2v2	gapA(4)	infB(1)	mdh(2)	pgi(52)	phoE(1)	rpoB(1)	tonB(7)
	SRR5386593	SRR5386593	4	USA	Human	2013	84	217630	429259	5418108	ST307	wzi173	KL102	O2v2	gapA(4)	infB(1)	mdh(2)	pgi(52)	phoE(1)	rpoB(1)	tonB(7)
	SRR5386597	SRR5386597	2	USA	Human	2013	103	161189	513622	5489421	ST307	wzi173	KL102	O2v2	gapA(4)	infB(1)	mdh(2)	pgi(52)	phoE(1)	rpoB(1)	tonB(7)
	SRR5386600	SRR5386600	3	USA	Human	2013	84	177643	642078	5508894	ST307	wzi173	KL102	O2v2	gapA(4)	infB(1)	mdh(2)	pgi(52)	phoE(1)	rpoB(1)	tonB(7)
	SRR5386601	SRR5386601	2	USA	Human	2013	99	169179	977384	5488346	ST307	wzi173	KL102	O2v2	gapA(4)	infB(1)	mdh(2)	pgi(52)	phoE(1)	rpoB(1)	tonB(7)
	SRR5386612	SRR5386612	5	USA	Human	2014	84	215849	1065912	5530750	ST307	wzi173	KL102	O2v2	gapA(4)	infB(1)	mdh(2)	pgi(52)	phoE(1)	rpoB(1)	tonB(7)
	SRR5386613	SRR5386613	2	USA	Human	2014	91	165349	977315	5426271	ST307	wzi173	KL102	O2v2	gapA(4)	infB(1)	mdh(2)	pgi(52)	phoE(1)	rpoB(1)	tonB(7)
	SRR5386615	SRR5386615	4	USA	Human	2014	74	200556	838406	5410837	ST307	wzi173	KL102	O2v2	gapA(4)	infB(1)	mdh(2)	pgi(52)	phoE(1)	rpoB(1)	tonB(7)
	SRR5386619	SRR5386619	3	USA	Human	2014	131	100200	307902	5736783	ST307	wzi173	KL102	O2v2	gapA(4)	infB(1)	mdh(2)	pgi(52)	phoE(1)	rpoB(1)	tonB(7)
	SRR5386624	SRR5386624	4	USA	Human	2014	118	217972	838631	5594759	ST307	wzi173	KL102	O2v2	gapA(4)	infB(1)	mdh(2)	pgi(52)	phoE(1)	rpoB(1)	tonB(7)
	SRR5386625	SRR5386625	4	USA	Human	2014	114	118978	454868	5414992	ST307	wzi173	KL102	O2v2	gapA(4)	infB(1)	mdh(2)	pgi(52)	phoE(1)	rpoB(1)	tonB(7)
	SRR5386626	SRR5386626	5	USA	Human	2014	54	259173	981676	5382695	ST307	wzi173	KL102	O2v2	gapA(4)	infB(1)	mdh(2)	pgi(52)	phoE(1)	rpoB(1)	tonB(7)
	SRR5386637	SRR5386637	4	USA	Human	2014	80	165341	893579	5414898	ST307	wzi173	KL102	O2v2	gapA(4)	infB(1)	mdh(2)	pgi(52)	phoE(1)	rpoB(1)	tonB(7)
	SRR5386639	SRR5386639	3	USA	Human	2014	63	196905	911548	5518783	ST307	wzi173	KL102	O2v2	gapA(4)	infB(1)	mdh(2)	pgi(52)	phoE(1)	rpoB(1)	tonB(7)
	SRR5386643	SRR5386643	3	USA	Human	2014	110	160224	480086	5740012	ST307	wzi173	KL102	O2v2	gapA(4)	infB(1)	mdh(2)	pgi(52)	phoE(1)	rpoB(1)	tonB(7)
	SRR5386644	SRR5386644	4	USA	Human	2014	80	212701	483246	5416519	ST307	wzi173	KL102	O2v2	gapA(4)	infB(1)	mdh(2)	pgi(52)	phoE(1)	rpoB(1)	tonB(7)
	SRR5386653	SRR5386653	4	USA	Human	2014	71	212701	439319	5328454	ST307	wzi173	KL102	O2v2	gapA(4)	infB(1)	mdh(2)	pgi(52)	phoE(1)	rpoB(1)	tonB(7)
	SRR5386655	SRR5386655	3	USA	Human	2014	106	129460	418306	5567777	ST307	wzi173	KL102	O2v2	gapA(4)	infB(1)	mdh(2)	pgi(52)	phoE(1)	rpoB(1)	tonB(7)
	SRR5386659	SRR5386659	3	USA	Human	2014	74	180886	643279	5573122	ST307	wzi173	KL102	O2v2	gapA(4)	infB(1)	mdh(2)	pgi(52)	phoE(1)	rpoB(1)	tonB(7)
	SRR5386660	SRR5386660	4	USA	Human	2014	92	157091	396937	5424041	ST307	wzi173	KL102	O2v2	gapA(4)	infB(1)	mdh(2)	pgi(52)	phoE(1)	rpoB(1)	tonB(7)
	SRR5386666	SRR5386666	4	USA	Human	2014	86	200652	840231	5419155	ST307	wzi173	KL102	O2v2	gapA(4)	infB(1)	mdh(2)	pgi(52)	phoE(1)	rpoB(1)	tonB(7)
	SRR5386671	SRR5386671	4	USA	Human	2014	85	267568	839284	5499959	ST307	wzi173	KL102	O2v2	gapA(4)	infB(1)	mdh(2)	pgi(52)	phoE(1)	rpoB(1)	tonB(7)
	SRR5386675	SRR5386675	4	USA	Human	2014	98	147362	483252	5473728	ST307	wzi173	KL102	O2v2	gapA(4)	infB(1)	mdh(2)	pgi(52)	phoE(1)	rpoB(1)	tonB(7)
	SRR5386679	SRR5386679	4	USA	Human	2014	89	200652	840356	5488400	ST307	wzi173	KL102	O2v2	gapA(4)	infB(1)	mdh(2)	pgi(52)	phoE(1)	rpoB(1)	tonB(7)
	SRR5386682	SRR5386682	4	USA	Human	2014	113	129038	277396	5444788	ST307	wzi173	KL102	O2v2	gapA(4)	infB(1)	mdh(2)	pgi(52)	phoE(1)	rpoB(1)	tonB(7)
	SRR5386684	SRR5386684	4	USA	Human	2014	75	216025	440271	5343405	ST307	wzi173	KL102	O2v2	gapA(4)	infB(1)	mdh(2)	pgi(52)	phoE(1)	rpoB(1)	tonB(7)
	SRR5386687	SRR5386687	4	USA	Human	2014	94	140715	471735	5351122	ST307	wzi173	KL102	O2v2	gapA(4)	infB(1)	mdh(2)	pgi(52)	phoE(1)	rpoB(1)	tonB(7)
	SRR5386692	SRR5386692	4	USA	Human	2014	91	157088	838326	5378532	ST307	wzi173	KL102	O2v2	gapA(4)	infB(1)	mdh(2)	pgi(52)	phoE(1)	rpoB(1)	tonB(7)
	SRR5386693	SRR5386693	4	USA	Human	2014	91	157189	840153	5417912	ST307	wzi173	KL102	O2v2	gapA(4)	infB(1)	mdh(2)	pgi(52)	phoE(1)	rpoB(1)	tonB(7)
	SRR5386695	SRR5386695	4	USA	Human	2014	89	160646	685074	5412515	ST307	wzi173	KL102	O2v2	gapA(4)	infB(1)	mdh(2)	pgi(52)	phoE(1)	rpoB(1)	tonB(7)
	SRR5386704	SRR5386704	4	USA	Human	2014	120	162627	840427	5624213	ST307	wzi173	KL102	O2v2	gapA(4)	infB(1)	mdh(2)	pgi(52)	phoE(1)	rpoB(1)	tonB(7)
	SRR5386718	SRR5386718	4	USA	Human	2014	79	200653	851731	5410397	ST307	wzi173	unknown (best match = KL102)	O2v2	gapA(4)	infB(1)	mdh(2)	pgi(52)	phoE(1)	rpoB(1)	tonB(7)
	SRR5386722	SRR5386722	3	USA	Human	2014	109	153488	377960	5758138	ST307	wzi173	KL102	O2v2	gapA(4)	infB(1)	mdh(2)	pgi(52)	phoE(1)	rpoB(1)	tonB(7)
	SRR5386743	SRR5386743	4	USA	Human	2014	117	129513	594125	5535521	ST307	wzi173	KL102	O2v2	gapA(4)	infB(1)	mdh(2)	pgi(52)	phoE(1)	rpoB(1)	tonB(7)
	SRR5386748	SRR5386748	4	USA	Human	2014	89	166104	442972	5421253	ST307	wzi173	KL102	O2v2	gapA(4)	infB(1)	mdh(2)	pgi(52)	phoE(1)	rpoB(1)	tonB(7)
	SRR5386752	SRR5386752	4	USA	Human	2014	91	147362	839255	5420604	ST307	wzi173	KL102	O2v2	gapA(4)	infB(1)	mdh(2)	pgi(52)	phoE(1)	rpoB(1)	tonB(7)
	SRR5386765	SRR5386765	4	USA	Human	2014	87	157189	854541	5415801	ST307	-	unknown (best match = KL102)	O2v2	gapA(4)	infB(1)	mdh(2)	pgi(52)	phoE(1)	rpoB(1)	tonB(7)
	SRR5386769	SRR5386769	2	USA	Human	2014	81	158778	852535	5516319	ST307	wzi173	KL102	O2v2	gapA(4)	infB(1)	mdh(2)	pgi(52)	phoE(1)	rpoB(1)	tonB(7)
	SRR5386770	SRR5386770	3	USA	Human	2014	91	169822	1246531	5647675	ST307	wzi173	KL102	O2v2	gapA(4)	infB(1)	mdh(2)	pgi(52)	phoE(1)	rpoB(1)	tonB(7)
	SRR5386787	SRR5386787	4	USA	Human	2014	89	212701	442492	5423916	ST307	wzi173	KL102	O2v2	gapA(4)	infB(1)	mdh(2)	pgi(52)	phoE(1)	rpoB(1)	tonB(7)
	SRR5386789	SRR5386789	4	USA	Human	2014	97	142487	396956	5416375	ST307	wzi173	KL102	O2v2	gapA(4)	infB(1)	mdh(2)	pgi(52)	phoE(1)	rpoB(1)	tonB(7)
	SRR5386791	SRR5386791	3	USA	Human	2014	73	183300	643232	5487371	ST307	wzi173	KL102	O2v2	gapA(4)	infB(1)	mdh(2)	pgi(52)	phoE(1)	rpoB(1)	tonB(7)
	SRR5386794	SRR5386794	4	USA	Human	2014	95	267568	387150	5424236	ST307	wzi173	KL102	O2v2	gapA(4)	infB(1)	mdh(2)	pgi(52)	phoE(1)	rpoB(1)	tonB(7)
	SRR5386800	SRR5386800	4	USA	Human	2014	92	157088	982000	5414105	ST307	wzi173	KL102	O2v2	gapA(4)	infB(1)	mdh(2)	pgi(52)	phoE(1)	rpoB(1)	tonB(7)
	SRR5386802	SRR5386802	2	USA	Human	2014	121	107327	322085	5412470	ST307	wzi173	KL102	O2v2	gapA(4)	infB(1)	mdh(2)	pgi(52)	phoE(1)	rpoB(1)	tonB(7)
	SRR5386803	SRR5386803	3	USA	Human	2014	108	160940	383937	5754285	ST307	wzi173	KL102	O2v2	gapA(4)	infB(1)	mdh(2)	pgi(52)	phoE(1)	rpoB(1)	tonB(7)
	SRR5386804	SRR5386804	2	USA	Human	2014	98	163945	600863	5435056	ST307	wzi173	KL102	O2v2	gapA(4)	infB(1)	mdh(2)	pgi(52)	phoE(1)	rpoB(1)	tonB(7)
	SRR5386805	SRR5386805	3	USA	Human	2014	116	150656	308962	5448652	ST307	wzi173	KL102	O2v2	gapA(4)	infB(1)	mdh(2)	pgi(52)	phoE(1)	rpoB(1)	tonB(7)
	SRR5386817	SRR5386817	3	USA	Human	2014	76	224065	643448	5514818	ST307	wzi173	KL102	O2v2	gapA(4)	infB(1)	mdh(2)	pgi(52)	phoE(1)	rpoB(1)	tonB(7)
	SRR5386818	SRR5386818	3	USA	Human	2014	53	290469	448279	5593147	ST307	wzi173	KL102	O2v1	gapA(4)	infB(1)	mdh(2)	pgi(52)	phoE(1)	rpoB(1)	tonB(7)
	SRR5386819	SRR5386819	4	USA	Human	2014	78	163943	839680	5403212	ST307	wzi173	KL102	O2v2	gapA(4)	infB(1)	mdh(2)	pgi(52)	phoE(1)	rpoB(1)	tonB(7)
	SRR5386821	SRR5386821	4	USA	Human	2014	76	165343	836861	5445857	ST307	wzi173	KL102	O2v2	gapA(4)	infB(1)	mdh(2)	pgi(52)	phoE(1)	rpoB(1)	tonB(7)
	SRR5386824	SRR5386824	4	USA	Human	2014	87	195361	836744	5418414	ST307	wzi173	KL102	O2v1	gapA(4)	infB(1)	mdh(2)	pgi(52)	phoE(1)	rpoB(1)	tonB(7)
	SRR5386825	SRR5386825	4	USA	Human	2014	95	157091	368842	5411905	ST307	wzi173	KL102	O2v2	gapA(4)	infB(1)	mdh(2)	pgi(52)	phoE(1)	rpoB(1)	tonB(7)
	SRR5386837	SRR5386837	4	USA	Human	2014	118	146498	574514	5404203	ST307	wzi173	KL102	O2v2	gapA(4)	infB(1)	mdh(2)	pgi(52)	phoE(1)	rpoB(1)	tonB(7)
	SRR5386842	SRR5386842	3	USA	Human	2014	87	175436	415433	5501541	ST307	wzi173	KL102	O2v2	gapA(4)	infB(1)	mdh(2)	pgi(52)	phoE(1)	rpoB(1)	tonB(7)
	SRR5386843	SRR5386843	3	USA	Human	2014	125	139075	470864	5745523	ST307	wzi173	KL102	O2v2	gapA(4)	infB(1)	mdh(2)	pgi(52)	phoE(1)	rpoB(1)	tonB(7)
	SRR5386844	SRR5386844	4	USA	Human	2014	177	179257	683436	5505578	ST307	wzi173	KL102	O2v2	gapA(4)	infB(1)	mdh(2)	pgi(52)	phoE(1)	rpoB(1)	tonB(7)
	SRR5386845	SRR5386845	2	USA	Human	2014	90	215060	977181	5419302	ST307	wzi173	KL102	O2v2	gapA(4)	infB(1)	mdh(2)	pgi(52)	phoE(1)	rpoB(1)	tonB(7)
	SRR5386846	SRR5386846	4	USA	Human	2014	104	214342	574496	5432510	ST307	wzi173	KL102	O2v2	gapA(4)	infB(1)	mdh(2)	pgi(52)	phoE(1)	rpoB(1)	tonB(7)
	SRR5386850	SRR5386850	3	USA	Human	2014	60	267737	638027	5461111	ST307	wzi173	KL102	O2v2	gapA(4)	infB(1)	mdh(2)	pgi(52)	phoE(1)	rpoB(1)	tonB(7)
	SRR5386854	SRR5386854	4	USA	Human	2014	86	215826	471366	5475945	ST307	wzi173	KL102	O2v2	gapA(4)	infB(1)	mdh(2)	pgi(52)	phoE(1)	rpoB(1)	tonB(7)
	SRR5386855	SRR5386855	4	USA	Human	2014	83	267737	715082	5487549	ST307	wzi173	KL102	O2v2	gapA(4)	infB(1)	mdh(2)	pgi(52)	phoE(1)	rpoB(1)	tonB(7)
	SRR5386858	SRR5386858	4	USA	Human	2011	155	105191	543743	5579881	ST307	wzi173	KL102	O2v2	gapA(4)	infB(1)	mdh(2)	pgi(52)	phoE(1)	rpoB(1)	tonB(7)
	SRR5386859	SRR5386859	3	USA	Human	2011	54	240756	470844	5432409	ST307	wzi173	KL102	O2v2	gapA(4)	infB(1)	mdh(2)	pgi(52)	phoE(1)	rpoB(1)	tonB(7)
	SRR5386860	SRR5386860	3	USA	Human	2011	75	196428	643741	5503908	ST307	wzi173	KL102	O2v2	gapA(4)	infB(1)	mdh(2)	pgi(52)	phoE(1)	rpoB(1)	tonB(7)
	SRR5386877	SRR5386877	4	USA	Human	2011	123	171897	838270	5470821	ST307	-	KL102	O2v2	gapA(4)	infB(1)	mdh(2)	pgi(52)	phoE(1)	rpoB(1)	tonB(7)
	SRR5386882	SRR5386882	4	USA	Human	2011	80	263904	829039	5499673	ST307	wzi173	KL102	O2v2	gapA(4)	infB(1)	mdh(2)	pgi(52)	phoE(1)	rpoB(1)	tonB(7)
	SRR5386896	SRR5386896	3	USA	Human	2011	72	240727	491997	5520793	ST307	wzi173	KL102	O2v2	gapA(4)	infB(1)	mdh(2)	pgi(52)	phoE(1)	rpoB(1)	tonB(7)
	SRR5386923	SRR5386923	4	USA	Human	2014	89	157088	683673	5446133	ST307	wzi173	KL102	O2v2	gapA(4)	infB(1)	mdh(2)	pgi(52)	phoE(1)	rpoB(1)	tonB(7)
	SRR5386926	SRR5386926	4	USA	Human	2014	95	187900	981100	5495175	ST307	wzi173	KL102	O2v2	gapA(4)	infB(1)	mdh(2)	pgi(52)	phoE(1)	rpoB(1)	tonB(7)
	SRR5386935	SRR5386935	4	USA	Human	2014	89	207802	839858	5540199	ST307	wzi173	KL102	O2v2	gapA(4)	infB(1)	mdh(2)	pgi(52)	phoE(1)	rpoB(1)	tonB(7)
	SRR5386938	SRR5386938	3	USA	Human	2014	65	265079	488153	5442299	ST307	wzi173	KL102	O2v1	gapA(4)	infB(1)	mdh(2)	pgi(52)	phoE(1)	rpoB(1)	tonB(7)
	SRR5386940	SRR5386940	2	USA	Human	2014	69	258108	977168	5360427	ST307	wzi173	KL102	O2v2	gapA(4)	infB(1)	mdh(2)	pgi(52)	phoE(1)	rpoB(1)	tonB(7)
	SRR5386941	SRR5386941	4	USA	Human	2014	81	205404	983050	5407671	ST307	wzi173	KL102	O2v2	gapA(4)	infB(1)	mdh(2)	pgi(52)	phoE(1)	rpoB(1)	tonB(7)
	SRR5386942	SRR5386942	2	USA	Human	2014	102	129713	482152	5427161	ST307	wzi173	KL102	O2v2	gapA(4)	infB(1)	mdh(2)	pgi(52)	phoE(1)	rpoB(1)	tonB(7)
	SRR5386943	SRR5386943	2	USA	Human	2014	115	115102	319520	5429821	ST307	wzi173	KL102	O2v2	gapA(4)	infB(1)	mdh(2)	pgi(52)	phoE(1)	rpoB(1)	tonB(7)
	SRR5386944	SRR5386944	3	USA	Human	2014	81	198119	458830	5477185	ST307	wzi173	KL102	O2v2	gapA(4)	infB(1)	mdh(2)	pgi(52)	phoE(1)	rpoB(1)	tonB(7)
	SRR5386945	SRR5386945	4	USA	Human	2014	105	124843	286765	5400025	ST307	wzi173	KL102	O2v2	gapA(4)	infB(1)	mdh(2)	pgi(52)	phoE(1)	rpoB(1)	tonB(7)
	SRR5386949	SRR5386949	4	USA	Human	2014	223	53868	166974	5368762	ST307	wzi173	unknown (best match = KL102)	O2v2	gapA(4)	infB(1)	mdh(2)	pgi(52)	phoE(1)	rpoB(1)	tonB(7)
	SRR5386950	SRR5386950	4	USA	Human	2014	103	186014	354438	5574523	ST307	wzi173	KL102	O2v2	gapA(4)	infB(1)	mdh(2)	pgi(52)	phoE(1)	rpoB(1)	tonB(7)
	SRR5386955	SRR5386955	2	USA	Human	2014	84	171873	513942	5480750	ST307	wzi173	KL102	O2v2	gapA(4)	infB(1)	mdh(2)	pgi(52)	phoE(1)	rpoB(1)	tonB(7)
	SRR5386959	SRR5386959	3	USA	Human	2014	103	145646	372446	5580990	ST307	wzi173	KL102	O2v2	gapA(4)	infB(1)	mdh(2)	pgi(52)	phoE(1)	rpoB(1)	tonB(7)
	SRR5386961	SRR5386961	3	USA	Human	2014	170	98882	256396	5593244	ST307	wzi173	unknown (best match = KL102)	O2v2	gapA(4)	infB(1)	mdh(2)	pgi(52)	phoE(1)	rpoB(1)	tonB(7)
	SRR5386967	SRR5386967	4	USA	Human	2014	108	141949	436760	5406123	ST307	wzi173	KL102	O2v2	gapA(4)	infB(1)	mdh(2)	pgi(52)	phoE(1)	rpoB(1)	tonB(7)
	SRR5386970	SRR5386970	4	USA	Human	2014	143	107170	282674	5484655	ST307	wzi173	unknown (best match = KL102)	O2v2	gapA(4)	infB(1)	mdh(2)	pgi(52)	phoE(1)	rpoB(1)	tonB(7)
	SRR5386975	SRR5386975	3	USA	Human	2014	129	85242	280396	5488030	ST307	wzi173	KL102	O2v2	gapA(4)	infB(1)	mdh(2)	pgi(52)	phoE(1)	rpoB(1)	tonB(7)
	SRR5386978	SRR5386978	2	USA	Human	2014	95	207533	832127	5421368	ST307	wzi173	KL102	O2v2	gapA(4)	infB(1)	mdh(2)	pgi(52)	phoE(1)	rpoB(1)	tonB(7)
	SRR5386979	SRR5386979	2	USA	Human	2014	101	145645	312500	5405890	ST307	wzi173	KL102	O2v2	gapA(4)	infB(1)	mdh(2)	pgi(52)	phoE(1)	rpoB(1)	tonB(7)
	SRR5386985	SRR5386985	4	USA	Human	2014	108	104326	247491	5398062	ST307	wzi173	KL102	O2v2	gapA(4)	infB(1)	mdh(2)	pgi(52)	phoE(1)	rpoB(1)	tonB(7)
	SRR5387001	SRR5387001	3	USA	Human	2013	75	221647	457871	5515565	ST307	wzi173	KL102	O2v2	gapA(4)	infB(1)	mdh(2)	pgi(52)	phoE(1)	rpoB(1)	tonB(7)
	SRR5387009	SRR5387009	2	USA	Human	2013	131	131514	266725	5434640	ST307	wzi173	KL102	O2v2	gapA(4)	infB(1)	mdh(2)	pgi(52)	phoE(1)	rpoB(1)	tonB(7)
	SRR5387012	SRR5387012	4	USA	Human	2013	105	146720	470801	5463909	ST307	wzi173	KL102	O2v2	gapA(4)	infB(1)	mdh(2)	pgi(52)	phoE(1)	rpoB(1)	tonB(7)
	SRR5387017	SRR5387017	3	USA	Human	2013	71	179794	587954	5523281	ST307	wzi173	KL102	O2v2	gapA(4)	infB(1)	mdh(2)	pgi(52)	phoE(1)	rpoB(1)	tonB(7)
	SRR5387025	SRR5387025	4	USA	Human	2013	104	226769	483064	5471447	ST307	wzi173	KL102	O2v2	gapA(4)	infB(1)	mdh(2)	pgi(52)	phoE(1)	rpoB(1)	tonB(7)
	SRR5387026	SRR5387026	4	USA	Human	2013	100	149643	374683	5388111	ST307	wzi173	unknown (best match = KL102)	O2v2	gapA(4)	infB(1)	mdh(2)	pgi(52)	phoE(1)	rpoB(1)	tonB(7)
	SRR5387033	SRR5387033	2	USA	Human	2013	132	159729	333966	5420819	ST307	wzi173	KL102	O2v2	gapA(4)	infB(1)	mdh(2)	pgi(52)	phoE(1)	rpoB(1)	tonB(7)
	SRR5387037	SRR5387037	5	USA	Human	2013	61	267568	981244	5528543	ST307	wzi173	KL102	O2v2	gapA(4)	infB(1)	mdh(2)	pgi(52)	phoE(1)	rpoB(1)	tonB(7)
	SRR5387159	SRR5387159	2	USA	Human	2015	109	157189	368615	5482609	ST307	wzi173	KL102	O2v2	gapA(4)	infB(1)	mdh(2)	pgi(52)	phoE(1)	rpoB(1)	tonB(7)
	SRR5387176	SRR5387176	2	USA	Human	2015	80	226688	977235	5461921	ST307	wzi173	KL102	O2v2	gapA(4)	infB(1)	mdh(2)	pgi(52)	phoE(1)	rpoB(1)	tonB(7)
	SRR5387179	SRR5387179	4	USA	Human	2015	101	142018	470991	5457590	ST307	wzi173	KL102	O2v2	gapA(4)	infB(1)	mdh(2)	pgi(52)	phoE(1)	rpoB(1)	tonB(7)
	SRR5387214	SRR5387214	2	USA	Human	2015	83	168740	581724	5352209	ST307	wzi173	KL102	O2v2	gapA(4)	infB(1)	mdh(2)	pgi(52)	phoE(1)	rpoB(1)	tonB(7)
	SRR5387216	SRR5387216	2	USA	Human	2015	102	152999	484349	5420081	ST307	wzi173	KL102	O2v2	gapA(4)	infB(1)	mdh(2)	pgi(52)	phoE(1)	rpoB(1)	tonB(7)
	SRR5387217	SRR5387217	4	USA	Human	2015	108	136542	429015	5489449	ST307	wzi173	KL102	O2v2	gapA(4)	infB(1)	mdh(2)	pgi(52)	phoE(1)	rpoB(1)	tonB(7)
	SRR5387220	SRR5387220	3	USA	Human	2015	78	141653	321031	5344373	ST307	wzi173	KL102	O2v2	gapA(4)	infB(1)	mdh(2)	pgi(52)	phoE(1)	rpoB(1)	tonB(7)
	SRR5387221	SRR5387221	5	USA	Human	2015	75	268134	436759	5759174	ST307	wzi173	KL102	O2v2	gapA(4)	infB(1)	mdh(2)	pgi(52)	phoE(1)	rpoB(1)	tonB(7)
	SRR5387224	SRR5387224	3	USA	Human	2015	121	99587	281333	5746212	ST307	wzi173	KL102	O2v2	gapA(4)	infB(1)	mdh(2)	pgi(52)	phoE(1)	rpoB(1)	tonB(7)
	SRR5387226	SRR5387226	2	USA	Human	2015	106	156451	459340	5422451	ST307	wzi173	KL102	O2v2	gapA(4)	infB(1)	mdh(2)	pgi(52)	phoE(1)	rpoB(1)	tonB(7)
	SRR5387229	SRR5387229	4	USA	Human	2015	116	138103	528942	5551961	ST307	wzi173	KL102	O2v2	gapA(4)	infB(1)	mdh(2)	pgi(52)	phoE(1)	rpoB(1)	tonB(7)
	SRR5387236	SRR5387236	4	USA	Human	2015	91	163945	519331	5569640	ST307	wzi173	KL102	O2v2	gapA(4)	infB(1)	mdh(2)	pgi(52)	phoE(1)	rpoB(1)	tonB(7)
	SRR5387242	SRR5387242	2	USA	Human	2015	97	150405	393893	5429757	ST307	wzi173	KL102	O2v2	gapA(4)	infB(1)	mdh(2)	pgi(52)	phoE(1)	rpoB(1)	tonB(7)
	SRR5387249	SRR5387249	3	USA	Human	2015	87	139881	382882	5501267	ST307	wzi173	KL102	O2v2	gapA(4)	infB(1)	mdh(2)	pgi(52)	phoE(1)	rpoB(1)	tonB(7)
	SRR5387256	SRR5387256	4	USA	Human	2015	71	186264	658926	5304476	ST307	wzi173	KL102	O2v2	gapA(4)	infB(1)	mdh(2)	pgi(52)	phoE(1)	rpoB(1)	tonB(7)
	SRR5387257	SRR5387257	4	USA	Human	2015	95	166438	337520	5411355	ST307	wzi173	KL102	O2v2	gapA(4)	infB(1)	mdh(2)	pgi(52)	phoE(1)	rpoB(1)	tonB(7)
	SRR5387258	SRR5387258	2	USA	Human	2015	94	150412	394055	5425502	ST307	wzi173	KL102	O2v2	gapA(4)	infB(1)	mdh(2)	pgi(52)	phoE(1)	rpoB(1)	tonB(7)
	SRR5387265	SRR5387265	2	USA	Human	2015	93	141772	495969	5456702	ST307	wzi173	KL102	O2v2	gapA(4)	infB(1)	mdh(2)	pgi(52)	phoE(1)	rpoB(1)	tonB(7)
	SRR5387268	SRR5387268	4	USA	Human	2015	139	132440	367872	5579183	ST307	wzi173	KL102	O2v2	gapA(4)	infB(1)	mdh(2)	pgi(52)	phoE(1)	rpoB(1)	tonB(7)
	SRR5387269	SRR5387269	4	USA	Human	2015	95	253206	590687	5510047	ST307	wzi173	KL102	O2v2	gapA(4)	infB(1)	mdh(2)	pgi(52)	phoE(1)	rpoB(1)	tonB(7)
	SRR5387287	SRR5387287	2	USA	Human	2015	79	215474	415878	5352130	ST307	wzi173	KL102	O2v2	gapA(4)	infB(1)	mdh(2)	pgi(52)	phoE(1)	rpoB(1)	tonB(7)
	SRR5387291	SRR5387291	4	USA	Human	2015	76	199905	574484	5468667	ST307	wzi173	KL102	O2v2	gapA(4)	infB(1)	mdh(2)	pgi(52)	phoE(1)	rpoB(1)	tonB(7)
	SRR5387293	SRR5387293	2	USA	Human	2015	84	163908	402821	5475228	ST307	wzi173	KL102	O2v2	gapA(4)	infB(1)	mdh(2)	pgi(52)	phoE(1)	rpoB(1)	tonB(7)
	SRR5387294	SRR5387294	4	USA	Human	2015	113	132425	743728	5487685	ST307	wzi173	KL102	O2v2	gapA(4)	infB(1)	mdh(2)	pgi(52)	phoE(1)	rpoB(1)	tonB(7)
	SRR5387305	SRR5387305	2	USA	Human	2015	112	136637	470955	5518451	ST307	wzi173	KL102	O2v2	gapA(4)	infB(1)	mdh(2)	pgi(52)	phoE(1)	rpoB(1)	tonB(7)
	SRR5387308	SRR5387308	4	USA	Human	2015	129	137825	469464	5573452	ST307	wzi173	KL102	O2v2	gapA(4)	infB(1)	mdh(2)	pgi(52)	phoE(1)	rpoB(1)	tonB(7)
	SRR5387313	SRR5387313	4	USA	Human	2015	119	155067	1000075	5583298	ST307	wzi173	KL102	O2v1	gapA(4)	infB(1)	mdh(2)	pgi(52)	phoE(1)	rpoB(1)	tonB(7)
	SRR5387314	SRR5387314	4	USA	Human	2015	119	132459	636147	5592480	ST307	wzi173	KL102	O2v2	gapA(4)	infB(1)	mdh(2)	pgi(52)	phoE(1)	rpoB(1)	tonB(7)
	SRR5387315	SRR5387315	4	USA	Human	2015	96	150403	784755	5415570	ST307	wzi173	KL102	O2v2	gapA(4)	infB(1)	mdh(2)	pgi(52)	phoE(1)	rpoB(1)	tonB(7)
	SRR5387347	SRR5387347	4	USA	Human	2015	159	86899	191755	5446142	ST307	wzi173	unknown (best match = KL102)	O2v2	gapA(4)	infB(1)	mdh(2)	pgi(52)	phoE(1)	rpoB(1)	tonB(7)
	SRR5387350	SRR5387350	4	USA	Human	2015	118	134305	526310	5464575	ST307	wzi173	KL102	O2v2	gapA(4)	infB(1)	mdh(2)	pgi(52)	phoE(1)	rpoB(1)	tonB(7)
	SRR5387351	SRR5387351	3	USA	Human	2015	184	75453	260566	5591040	ST307	wzi173	KL102	O2v2	gapA(4)	infB(1)	mdh(2)	pgi(52)	phoE(1)	rpoB(1)	tonB(7)
	SRR5387353	SRR5387353	2	USA	Human	2014	170	69852	215978	5378039	ST307	wzi173	KL102	O2v2	gapA(4)	infB(1)	mdh(2)	pgi(52)	phoE(1)	rpoB(1)	tonB(7)
	SRR5387358	SRR5387358	4	USA	Human	2014	99	156095	643142	5302843	ST307	wzi173	KL102	O2v2	gapA(4)	infB(1)	mdh(2)	pgi(52)	phoE(1)	rpoB(1)	tonB(7)
	SRR5387360	SRR5387360	4	USA	Human	2014	118	141928	290409	5477841	ST307	wzi173	KL102	O2v2	gapA(4)	infB(1)	mdh(2)	pgi(52)	phoE(1)	rpoB(1)	tonB(7)
	SRR5387366	SRR5387366	3	USA	Human	2014	83	267784	485171	5488994	ST307	wzi173	KL102	O2v2	gapA(4)	infB(1)	mdh(2)	pgi(52)	phoE(1)	rpoB(1)	tonB(7)
	SRR5387371	SRR5387371	3	USA	Human	2014	105	163505	479977	5516475	ST307	wzi173	KL102	O2v2	gapA(4)	infB(1)	mdh(2)	pgi(52)	phoE(1)	rpoB(1)	tonB(7)
	SRR5387374	SRR5387374	4	USA	Human	2014	141	160882	982265	5674201	ST307	wzi173	KL102	O2v2	gapA(4)	infB(1)	mdh(2)	pgi(52)	phoE(1)	rpoB(1)	tonB(7)
	SRR5387402	SRR5387402	4	USA	Human	2014	103	139916	658925	5319943	ST307	wzi173	KL102	O2v2	gapA(4)	infB(1)	mdh(2)	pgi(52)	phoE(1)	rpoB(1)	tonB(7)
	SRR5387411	SRR5387411	3	USA	Human	2014	98	160322	365922	5556491	ST307	wzi173	KL102	O2v2	gapA(4)	infB(1)	mdh(2)	pgi(52)	phoE(1)	rpoB(1)	tonB(7)
	SRR5445912	SRR5445912	5	USA	Human	2016	52	343391	735663	5488083	ST307	wzi173	KL102	O2v2	gapA(4)	infB(1)	mdh(2)	pgi(52)	phoE(1)	rpoB(1)	tonB(7)
	SRR5445913	SRR5445913	5	USA	Human	2016	78	378885	632189	5534089	ST307	wzi173	KL102	O2v2	gapA(4)	infB(1)	mdh(2)	pgi(52)	phoE(1)	rpoB(1)	tonB(7)
	SRR5445924	SRR5445924	5	USA	Human	2016	64	307975	497917	5594500	ST307	wzi173	KL102	O2v2	gapA(4)	infB(1)	mdh(2)	pgi(52)	phoE(1)	rpoB(1)	tonB(7)
	SRR5467367	SRR5467367	5	USA	Human	2013	88	377816	738946	5541127	ST307	wzi173	KL102	O2v2	gapA(4)	infB(1)	mdh(2)	pgi(52)	phoE(1)	rpoB(1)	tonB(7)
	SRR5467375	SRR5467375	5	USA	Human	2013	61	307975	989428	5554735	ST307	wzi173	KL102	O2v2	gapA(4)	infB(1)	mdh(2)	pgi(52)	phoE(1)	rpoB(1)	tonB(7)
	SRR5467414	SRR5467414	5	USA	Human	2014	50	307975	829936	5493567	ST307	wzi173	KL102	O2v2	gapA(4)	infB(1)	mdh(2)	pgi(52)	phoE(1)	rpoB(1)	tonB(7)
	SRR5467419	SRR5467419	5	USA	Human	2014	78	349253	1121824	5598957	ST307	wzi173	KL102	O2v2	gapA(4)	infB(1)	mdh(2)	pgi(52)	phoE(1)	rpoB(1)	tonB(7)
	SRR5513551	SRR5513551	5	Nigeria	Human	2014	69	281584	601118	5586859	ST307	wzi173	KL102	O2v2	gapA(4)	infB(1)	mdh(2)	pgi(52)	phoE(1)	rpoB(1)	tonB(7)
	SRR5513554	SRR5513554	5	Nigeria	Human	2014	45	383191	824245	5413575	ST307	wzi173	KL102	O2v2	gapA(4)	infB(1)	mdh(2)	pgi(52)	phoE(1)	rpoB(1)	tonB(7)
	SRR5642047	SRR5642047	2	USA	Human	2013	63	363247	1245764	5492331	ST307	wzi173	KL102	O2v2	gapA(4)	infB(1)	mdh(2)	pgi(52)	phoE(1)	rpoB(1)	tonB(7)
	SRR5642049	SRR5642049	4	USA	Human	2013	166	195553	927626	5617017	ST307	wzi173	KL102	O2v2	gapA(4)	infB(1)	mdh(2)	pgi(52)	phoE(1)	rpoB(1)	tonB(7)
	SRR5642087	SRR5642087	5	USA	Human	2013	66	282719	914917	5685804	ST307	wzi173	KL102	O2v2	gapA(4)	infB(1)	mdh(2)	pgi(52)	phoE(1)	rpoB(1)	tonB(7)
	SRR5660179	SRR5660179	5	Thailand	Human	2016	54	307768	512024	5617944	ST307	wzi173	KL102	O2v2	gapA(4)	infB(1)	mdh(2)	pgi(52)	phoE(1)	rpoB(1)	tonB(7)
	SRR5666495	SRR5666495	5	USA	Human	2014	38	470644	1225577	5393383	ST307	wzi173	KL102	O2v2	gapA(4)	infB(1)	mdh(2)	pgi(52)	phoE(1)	rpoB(1)	tonB(7)
	SRR5666567	SRR5666567	5	USA	Human	2014	90	462559	1296988	5891908	ST307	wzi173	KL102	O2v2	gapA(4)	infB(1)	mdh(2)	pgi(52)	phoE(1)	rpoB(1)	tonB(7)
	SRR5666585	SRR5666585	5	USA	Human	2015	57	461887	1050554	5457984	ST307	wzi173	KL102	O2v2	gapA(4)	infB(1)	mdh(2)	pgi(52)	phoE(1)	rpoB(1)	tonB(7)
	SRR5666598	SRR5666598	5	USA	Human	2015	54	462684	1050513	5462256	ST307	wzi173	KL102	O2v2	gapA(4)	infB(1)	mdh(2)	pgi(52)	phoE(1)	rpoB(1)	tonB(7)
	SRR5714043	SRR5714043	5	Canada	Human	2012	45	496433	787183	5475452	ST307	wzi173	KL102	O2v2	gapA(4)	infB(1)	mdh(2)	pgi(52)	phoE(1)	rpoB(1)	tonB(7)
	SRR5714101	SRR5714101	5	Canada	Human	2013	47	378413	1250883	5422717	ST307	wzi173	KL102	O2v2	gapA(4)	infB(1)	mdh(2)	pgi(52)	phoE(1)	rpoB(1)	tonB(7)
	SRR5799031	SRR5799031	1	Vietnam	Human	2015	97	307970	488538	5838779	ST307	wzi173	KL102	O2v2	gapA(4)	infB(1)	mdh(2)	pgi(52)	phoE(1)	rpoB(1)	tonB(7)
	SRR5799032	SRR5799032	1	Vietnam	Human	2016	86	327172	540940	5841357	ST307	wzi173	KL102	O2v2	gapA(4)	infB(1)	mdh(2)	pgi(52)	phoE(1)	rpoB(1)	tonB(7)
	SRR5973240	SRR5973240	2	USA	Human	2017	66	212028	693450	5243817	ST307	wzi173	KL102	O2v2	gapA(4)	infB(1)	mdh(2)	pgi(52)	phoE(1)	rpoB(1)	tonB(7)
	SRR5973247	SRR5973247	3	USA	Human	2017	92	148586	383076	5602292	ST307	wzi173	KL102	O2v2	gapA(4)	infB(1)	mdh(2)	pgi(52)	phoE(1)	rpoB(1)	tonB(7)
	SRR5973268	SRR5973268	5	USA	Human	2017	53	307976	851512	5530442	ST307	wzi173	KL102	O2v2	gapA(4)	infB(1)	mdh(2)	pgi(52)	phoE(1)	rpoB(1)	tonB(7)
	SRR5973280	SRR5973280	4	USA	Human	2016	81	195405	523635	5491361	ST307	wzi173	KL102	O2v2	gapA(4)	infB(1)	mdh(2)	pgi(52)	phoE(1)	rpoB(1)	tonB(7)
	SRR5973281	SRR5973281	5	USA	Human	2016	53	378747	1043178	5532222	ST307	wzi173	KL102	O2v2	gapA(4)	infB(1)	mdh(2)	pgi(52)	phoE(1)	rpoB(1)	tonB(7)
	SRR5973282	SRR5973282	5	USA	Human	2016	54	307975	795956	5503259	ST307	wzi173	KL102	O2v2	gapA(4)	infB(1)	mdh(2)	pgi(52)	phoE(1)	rpoB(1)	tonB(7)
	SRR5973288	SRR5973288	3	USA	Human	2017	55	259378	455011	5228490	ST307	wzi173	KL102	O2v2	gapA(4)	infB(1)	mdh(2)	pgi(52)	phoE(1)	rpoB(1)	tonB(7)
	SRR5973321	SRR5973321	4	USA	Human	2017	65	247317	594845	5329010	ST307	wzi173	KL102	O2v2	gapA(4)	infB(1)	mdh(2)	pgi(52)	phoE(1)	rpoB(1)	tonB(7)
	SRR5973322	SRR5973322	4	USA	Human	2017	72	172165	1065612	5460202	ST307	wzi173	KL102	O2v2	gapA(4)	infB(1)	mdh(2)	pgi(52)	phoE(1)	rpoB(1)	tonB(7)
	SRR5973339	SRR5973339	5	USA	Human	2017	51	378120	1245843	5533444	ST307	wzi173	KL102	O2v2	gapA(4)	infB(1)	mdh(2)	pgi(52)	phoE(1)	rpoB(1)	tonB(7)
	SRR5973342	SRR5973342	4	USA	Human	2017	97	159644	594635	5511476	ST307	wzi173	unknown (best match = KL102)	O2v2	gapA(4)	infB(1)	mdh(2)	pgi(52)	phoE(1)	rpoB(1)	tonB(7)
	SRR5973355	SRR5973355	3	USA	Human	2017	72	240775	586453	5695316	ST307	wzi173	KL102	O2v2	gapA(4)	infB(1)	mdh(2)	pgi(52)	phoE(1)	rpoB(1)	tonB(7)
	SRR5973361	SRR5973361	3	USA	Human	2017	82	217608	457496	5527489	ST307	wzi173	KL102	O2v2	gapA(4)	infB(1)	mdh(2)	pgi(52)	phoE(1)	rpoB(1)	tonB(7)
	SRR5973373	SRR5973373	2	USA	Human	2017	200	218233	572434	5426850	ST307	wzi173	KL102	unknown (best match = OL102)	gapA(4)	infB(1)	mdh(2)	pgi(52)	phoE(1)	rpoB(1)	tonB(7)
	SRR5973375	SRR5973375	3	USA	Human	2017	71	179686	438124	5523093	ST307	wzi173	KL102	O2v2	gapA(4)	infB(1)	mdh(2)	pgi(52)	phoE(1)	rpoB(1)	tonB(7)
	SRR5973376	SRR5973376	3	USA	Human	2017	60	307974	780281	5480533	ST307	wzi173	KL102	O2v2	gapA(4)	infB(1)	mdh(2)	pgi(52)	phoE(1)	rpoB(1)	tonB(7)
	SRR5973379	SRR5973379	4	USA	Human	2017	75	198797	1141562	5588305	ST307	wzi173	unknown (best match = KL102)	O2v2	gapA(4)	infB(1)	mdh(2)	pgi(52)	phoE(1)	rpoB(1)	tonB(7)
	SRR5973380	SRR5973380	3	USA	Human	2017	63	286037	616766	5493289	ST307	wzi173	KL102	O2v2	gapA(4)	infB(1)	mdh(2)	pgi(52)	phoE(1)	rpoB(1)	tonB(7)
	SRR5973396	SRR5973396	3	USA	Human	2017	126	240775	733864	5851223	ST307	wzi173	KL102	O2v2	gapA(4)	infB(1)	mdh(2)	pgi(52)	phoE(1)	rpoB(1)	tonB(7)
	SRR6348589	SRR6348589	5	USA	Human	2016	100	186796	470646	5674683	ST307	wzi173	KL102	O2v2	gapA(4)	infB(1)	mdh(2)	pgi(52)	phoE(1)	rpoB(1)	tonB(7)
	SRR6348591	SRR6348591	5	USA	Human	2016	85	216209	470118	5607935	ST307	wzi173	KL102	O2v2	gapA(4)	infB(1)	mdh(2)	pgi(52)	phoE(1)	rpoB(1)	tonB(7)
	SRR6348592	SRR6348592	5	USA	Human	2016	119	142392	413335	5675583	ST307	wzi173	KL102	O2v2	gapA(4)	infB(1)	mdh(2)	pgi(52)	phoE(1)	rpoB(1)	tonB(7)
	SRR6348593	SRR6348593	5	USA	Human	2016	110	116650	378071	5666464	ST307	wzi173	KL102	unknown (best match = OL102)	gapA(4)	infB(1)	mdh(2)	pgi(52)	phoE(1)	rpoB(1)	tonB(7)
	SRR6348594	SRR6348594	5	USA	Human	2016	124	106573	332927	5604676	ST307	wzi173	unknown (best match = KL102)	unknown (best match = OL102)	gapA(4)	infB(1)	mdh(2)	pgi(52)	phoE(1)	rpoB(1)	tonB(7)
	SRR6348595	SRR6348595	5	USA	Human	2016	111	143863	470646	5676604	ST307	wzi173	KL102	O2v2	gapA(4)	infB(1)	mdh(2)	pgi(52)	phoE(1)	rpoB(1)	tonB(7)
	SRR6348596	SRR6348596	5	USA	Human	2016	137	109167	262403	5670611	ST307	wzi173	KL102	O2v2	gapA(4)	infB(1)	mdh(2)	pgi(52)	phoE(1)	rpoB(1)	tonB(7)
	SRR6505294	SRR6505294	5	Singapore	Human	2012	177	86870	238923	5558485	ST307	wzi173	unknown (best match = KL102)	unknown (best match = O2v2)	gapA(4)	infB(1)	mdh(2)	pgi(52)	phoE(1)	rpoB(1)	tonB(7)
	SRR6505358	SRR6505358	5	Singapore	Human	2013	141	104537	384827	5509639	ST307	wzi173	unknown (best match = KL102)	O2v2	gapA(4)	infB(1)	mdh(2)	pgi(52)	phoE(1)	rpoB(1)	tonB(7)
	SRR6505401	SRR6505401	5	Singapore	Human	2011	122	104513	505998	5497101	ST307	wzi173	unknown (best match = KL102)	O2v2	gapA(4)	infB(1)	mdh(2)	pgi(52)	phoE(1)	rpoB(1)	tonB(7)
	SRR6505411	SRR6505411	5	Singapore	Human	2012	337	41270	105353	5801511	ST307	wzi173	unknown (best match = KL107)	unknown (best match = O2v1)	gapA(4)	infB(1)	mdh(2)	pgi(52)	phoE(1)	rpoB(1)	tonB(7)
	SRR6505415	SRR6505415	5	Singapore	Human	2012	158	95736	274602	5539837	ST307	-	unknown (best match = KL102)	unknown (best match = O2v2)	gapA(4)	infB(1)	mdh(2)	pgi(52)	phoE(1)	rpoB(1)	tonB(7)
	SRR6653995	SRR6653995	5	Iran	Human	2009	43	350941	630028	5294630	ST307	wzi173	KL102	O2v2	gapA(4)	infB(1)	mdh(2)	pgi(52)	phoE(1)	rpoB(1)	tonB(7)
	SRR6710018	SRR6710018	5	USA	Human	2012	60	349056	977865	5540986	ST307	wzi173	KL102	O2v2	gapA(4)	infB(1)	mdh(2)	pgi(52)	phoE(1)	rpoB(1)	tonB(7)
	SRR6710021	SRR6710021	5	USA	Human	2012	101	354191	977282	5605089	ST307	wzi173	KL102	O2v2	gapA(4)	infB(1)	mdh(2)	pgi(52)	phoE(1)	rpoB(1)	tonB(7)
	SRR6710023	SRR6710023	5	USA	Human	2012	92	328035	982544	5609560	ST307	wzi173	KL102	O2v2	gapA(4)	infB(1)	mdh(2)	pgi(52)	phoE(1)	rpoB(1)	tonB(7)
	SRR6710024	SRR6710024	5	USA	Human	2012	90	273974	790047	5594374	ST307	wzi173	KL102	O2v2	gapA(4)	infB(1)	mdh(2)	pgi(52)	phoE(1)	rpoB(1)	tonB(7)
	SRR6710025	SRR6710025	5	USA	Human	2012	85	314183	509047	5578910	ST307	wzi173	KL102	O2v2	gapA(4)	infB(1)	mdh(2)	pgi(52)	phoE(1)	rpoB(1)	tonB(7)
	SRR6710026	SRR6710026	5	USA	Human	2012	98	216024	784504	5604570	ST307	wzi173	KL102	O2v2	gapA(4)	infB(1)	mdh(2)	pgi(52)	phoE(1)	rpoB(1)	tonB(7)
	SRR6710147	SRR6710147	5	USA	Human	2012	85	328285	842870	5582944	ST307	wzi173	KL102	O2v2	gapA(4)	infB(1)	mdh(2)	pgi(52)	phoE(1)	rpoB(1)	tonB(7)
	SRR6710150	SRR6710150	5	USA	Human	2012	93	338015	982237	5690390	ST307	wzi173	KL102	O2v2	gapA(4)	infB(1)	mdh(2)	pgi(52)	phoE(1)	rpoB(1)	tonB(7)
	SRR6710172	SRR6710172	5	USA	Human	2013	85	349036	631636	5688868	ST307	wzi173	KL102	O2v2	gapA(4)	infB(1)	mdh(2)	pgi(52)	phoE(1)	rpoB(1)	tonB(7)
	SRR6710173	SRR6710173	5	USA	Human	2013	92	338006	629968	5689211	ST307	wzi173	KL102	O2v2	gapA(4)	infB(1)	mdh(2)	pgi(52)	phoE(1)	rpoB(1)	tonB(7)
	SRR6710175	SRR6710175	5	USA	Human	2013	85	321539	473256	5580297	ST307	wzi173	KL102	O2v2	gapA(4)	infB(1)	mdh(2)	pgi(52)	phoE(1)	rpoB(1)	tonB(7)
	SRR6710185	SRR6710185	5	USA	Human	2013	68	183728	926954	5535279	ST307	wzi173	KL102	O2v2	gapA(4)	infB(1)	mdh(2)	pgi(52)	phoE(1)	rpoB(1)	tonB(7)
	SRR6710482	SRR6710482	5	USA	Human	2013	83	365348	927134	5533005	ST307	wzi173	KL102	O2v2	gapA(4)	infB(1)	mdh(2)	pgi(52)	phoE(1)	rpoB(1)	tonB(7)
	SRR6710484	SRR6710484	5	USA	Human	2013	94	307842	839175	5640292	ST307	wzi173	KL102	O2v2	gapA(4)	infB(1)	mdh(2)	pgi(52)	phoE(1)	rpoB(1)	tonB(7)
	SRR6710485	SRR6710485	5	USA	Human	2014	77	326333	654751	5586215	ST307	wzi173	KL102	O2v2	gapA(4)	infB(1)	mdh(2)	pgi(52)	phoE(1)	rpoB(1)	tonB(7)
	SRR6710486	SRR6710486	5	USA	Human	2014	88	354190	982074	5526062	ST307	wzi173	KL102	O2v2	gapA(4)	infB(1)	mdh(2)	pgi(52)	phoE(1)	rpoB(1)	tonB(7)
	SRR6710632	SRR6710632	5	USA	Human	2013	85	354202	845265	5647939	ST307	wzi173	KL102	O2v2	gapA(4)	infB(1)	mdh(2)	pgi(52)	phoE(1)	rpoB(1)	tonB(7)
	SRR6710634	SRR6710634	5	USA	Human	2014	103	354158	737563	5672589	ST307	wzi173	KL102	O2v2	gapA(4)	infB(1)	mdh(2)	pgi(52)	phoE(1)	rpoB(1)	tonB(7)
	SRR6710637	SRR6710637	5	USA	Human	2014	103	179134	478412	5686048	ST307	wzi173	KL102	O2v2	gapA(4)	infB(1)	mdh(2)	pgi(52)	phoE(1)	rpoB(1)	tonB(7)
	SRR6710663	SRR6710663	5	USA	Human	2015	72	274242	746908	5693131	ST307	wzi173	KL102	O2v2	gapA(4)	infB(1)	mdh(2)	pgi(52)	phoE(1)	rpoB(1)	tonB(7)
	SRR6710664	SRR6710664	5	USA	Human	2015	104	303375	977839	5920205	ST307	wzi173	KL102	O2v2	gapA(4)	infB(1)	mdh(2)	pgi(52)	phoE(1)	rpoB(1)	tonB(7)
	SRR6710665	SRR6710665	5	USA	Human	2015	108	266966	840117	5918153	ST307	wzi173	KL102	O2v2	gapA(4)	infB(1)	mdh(2)	pgi(52)	phoE(1)	rpoB(1)	tonB(7)
	SRR6713425	SRR6713425	5	USA	Human	2016	59	372785	1250684	5504617	ST307	wzi173	KL102	O2v2	gapA(4)	infB(1)	mdh(2)	pgi(52)	phoE(1)	rpoB(1)	tonB(7)
	SRR6713427	SRR6713427	5	USA	Human	2016	134	99497	261743	5675078	ST307	wzi173	KL102	unknown (best match = OL102)	gapA(4)	infB(1)	mdh(2)	pgi(52)	phoE(1)	rpoB(1)	tonB(7)
	SRR6844958	SRR6844958	5	USA	Human	2016	110	116650	378071	5666464	ST307	wzi173	KL102	unknown (best match = OL102)	gapA(4)	infB(1)	mdh(2)	pgi(52)	phoE(1)	rpoB(1)	tonB(7)
	SRR6844959	SRR6844959	5	USA	Human	2016	124	106573	332927	5604676	ST307	wzi173	unknown (best match = KL102)	unknown (best match = OL102)	gapA(4)	infB(1)	mdh(2)	pgi(52)	phoE(1)	rpoB(1)	tonB(7)
	SRR6845004	SRR6845004	5	USA	Human	2016	85	216209	470118	5607935	ST307	wzi173	KL102	O2v2	gapA(4)	infB(1)	mdh(2)	pgi(52)	phoE(1)	rpoB(1)	tonB(7)
	SRR6845005	SRR6845005	5	USA	Human	2016	111	143863	470646	5676604	ST307	wzi173	KL102	O2v2	gapA(4)	infB(1)	mdh(2)	pgi(52)	phoE(1)	rpoB(1)	tonB(7)
	SRR6892699	SRR6892699	5	USA	Human	2015	389	258672	959036	5559778	ST307	wzi173	KL102	O2v2	gapA(4)	infB(1)	mdh(2)	pgi(52)	phoE(1)	rpoB(1)	tonB(7)
	SRR6892773	SRR6892773	5	USA	Human	2014	166	235747	377995	5534729	ST307	wzi173	unknown (best match = KL102)	O2v2	gapA(4)	infB(1)	mdh(2)	pgi(52)	phoE(1)	rpoB(1)	tonB(7)
	SRR6892777	SRR6892777	5	USA	Human	2014	110	273137	500580	5541980	ST307	wzi173	KL102	O2v2	gapA(4)	infB(1)	mdh(2)	pgi(52)	phoE(1)	rpoB(1)	tonB(7)
	SRR6958772	SRR6958772	5	China	Human	2017	136	455662	836980	5578597	ST307	wzi173	KL102	O2v2	gapA(4)	infB(1)	mdh(2)	pgi(52)	phoE(1)	rpoB(1)	tonB(7)
	SRR6958850	SRR6958850	5	China	Human	2016	55	456431	1251065	5557934	ST307	wzi173	KL102	O2v2	gapA(4)	infB(1)	mdh(2)	pgi(52)	phoE(1)	rpoB(1)	tonB(7)
	SRR7345600	SRR7345600	5	Australia	Human	2013	77	365923	839268	5545999	ST307	wzi173	KL102	O2v2	gapA(4)	infB(1)	mdh(2)	pgi(52)	phoE(1)	rpoB(1)	tonB(7)
	SRR7345601	SRR7345601	5	Australia	Human	2013	45	315537	885043	5444576	ST307	wzi173	KL102	O2v2	gapA(4)	infB(1)	mdh(2)	pgi(52)	phoE(1)	rpoB(1)	tonB(7)
	SRR7345602	SRR7345602	5	Australia	Human	2014	58	278270	839714	5432958	ST307	wzi173	KL102	O2v2	gapA(4)	infB(1)	mdh(2)	pgi(52)	phoE(1)	rpoB(1)	tonB(7)
	SRR7345603	SRR7345603	5	Australia	Human	2013	36	417551	1250616	5286197	ST307	wzi173	KL102	O2v2	gapA(4)	infB(1)	mdh(2)	pgi(52)	phoE(1)	rpoB(1)	tonB(7)
	SRR7345604	SRR7345604	5	Australia	Human	2014	56	377905	981395	5415096	ST307	wzi173	KL102	O2v2	gapA(4)	infB(1)	mdh(2)	pgi(52)	phoE(1)	rpoB(1)	tonB(7)
	SRR7345605	SRR7345605	5	Australia	Human	2014	53	377680	756900	5418620	ST307	wzi173	unknown (best match = KL102)	O2v2	gapA(4)	infB(1)	mdh(2)	pgi(52)	phoE(1)	rpoB(1)	tonB(7)
	SRR7371314	SRR7371314	5	Singapore	Human	2017	69	462669	1250568	5474987	ST307	wzi173	KL102	O2v2	gapA(4)	infB(1)	mdh(2)	pgi(52)	phoE(1)	rpoB(1)	tonB(7)
	SRR7614722	SRR7614722	5	France	Human	2017	86	308282	592010	5849956	ST307	wzi173	KL102	O2v2	gapA(4)	infB(1)	mdh(2)	pgi(52)	phoE(1)	rpoB(1)	tonB(7)
	SRR7828651	SRR7828651	5	Turkey	Human	2015	196	93804	372570	5539685	ST307	wzi173	unknown (best match = KL102)	O2v2	gapA(4)	infB(1)	mdh(2)	pgi(52)	phoE(1)	rpoB(1)	tonB(7)
	SRR7828847	SRR7828847	5	Singapore	Human	2015	57	224405	1250824	5565099	ST307	wzi173	KL102	O2v2	gapA(4)	infB(1)	mdh(2)	pgi(52)	phoE(1)	rpoB(1)	tonB(7)
	SRR8054562	SRR8054562	5	USA	Human	2017	206	47345	220286	5593983	ST307	wzi173	KL102	unknown (best match = OL102)	gapA(4)	infB(1)	mdh(2)	pgi(52)	phoE(1)	rpoB(1)	tonB(7)
	SRR8174990	SRR8174990	5	Tanzania	Human	2011	55	259098	471155	5403970	ST307	wzi173	KL102	O2v2	gapA(4)	infB(1)	mdh(2)	pgi(52)	phoE(1)	rpoB(1)	tonB(7)
	SRR8199196	SRR8199196	5	USA	Human	2017	51	372266	598029	5459617	ST307	wzi173	KL102	O2v2	gapA(4)	infB(1)	mdh(2)	pgi(52)	phoE(1)	rpoB(1)	tonB(7)
	SRR8199197	SRR8199197	5	USA	Human	2017	57	307961	576660	5459749	ST307	wzi173	KL102	O2v2	gapA(4)	infB(1)	mdh(2)	pgi(52)	phoE(1)	rpoB(1)	tonB(7)
	SRR8199199	SRR8199199	5	USA	Human	2017	53	371901	692736	5463627	ST307	wzi173	KL102	O2v2	gapA(4)	infB(1)	mdh(2)	pgi(52)	phoE(1)	rpoB(1)	tonB(7)
	SRR8199533	SRR8199533	5	USA	Human	2017	77	194650	414938	5426915	ST307	wzi173	KL102	O2v2	gapA(4)	infB(1)	mdh(2)	pgi(52)	phoE(1)	rpoB(1)	tonB(7)
	SRR8208078	SRR8208078	5	USA	Human	2018	109	139774	307617	5446447	ST307	wzi173	unknown (best match = KL102)	O2v2	gapA(4)	infB(1)	mdh(2)	pgi(52)	phoE(1)	rpoB(1)	tonB(7)
	SRR8208079	SRR8208079	5	USA	Human	2018	94	144360	545660	5434192	ST307	wzi173	unknown (best match = KL102)	O2v2	gapA(4)	infB(1)	mdh(2)	pgi(52)	phoE(1)	rpoB(1)	tonB(7)
	SRR8286452	SRR8286452	5	China	Human	2016	66	297401	978141	5457063	ST307	wzi173	KL102	O2v2	gapA(4)	infB(1)	mdh(2)	pgi(52)	phoE(1)	rpoB(1)	tonB(7)
	SRR8286537	SRR8286537	5	China	Human	2015	87	177643	576592	5570739	ST307	wzi173	KL102	O2v2	gapA(4)	infB(1)	mdh(2)	pgi(52)	phoE(1)	rpoB(1)	tonB(7)
	SRR8286538	SRR8286538	5	China	Human	2015	78	216496	769010	5921445	ST307	wzi173	KL102	O2v2	gapA(4)	infB(1)	mdh(2)	pgi(52)	phoE(1)	rpoB(1)	tonB(7)
	SRR8286540	SRR8286540	5	China	Human	2015	79	215818	593143	5573724	ST307	wzi173	KL102	O2v2	gapA(4)	infB(1)	mdh(2)	pgi(52)	phoE(1)	rpoB(1)	tonB(7)
	SRR8286543	SRR8286543	5	China	Human	2015	75	215850	837333	5574374	ST307	wzi173	KL102	O2v2	gapA(4)	infB(1)	mdh(2)	pgi(52)	phoE(1)	rpoB(1)	tonB(7)
	SRR8365871	SRR8365871	5	Hungary	Human	2014	45	470646	1250862	5444449	ST307	wzi173	KL102	O2v2	gapA(4)	infB(1)	mdh(2)	pgi(52)	phoE(1)	rpoB(1)	tonB(7)
	SRR8810150	SRR8810150	5	USA	Human	2018	172	84754	186070	5586999	ST307	wzi173	KL102	O2v2	gapA(4)	infB(1)	mdh(2)	pgi(52)	phoE(1)	rpoB(1)	tonB(7)
	SRR8810231	SRR8810231	5	USA	Human	2018	217	79210	239282	5583871	ST307	wzi173	KL102	O2v2	gapA(4)	infB(1)	mdh(2)	pgi(52)	phoE(1)	rpoB(1)	tonB(7)
	SRR8810423	SRR8810423	5	USA	Human	2018	67	204294	551367	5455185	ST307	wzi173	KL102	O2v2	gapA(4)	infB(1)	mdh(2)	pgi(52)	phoE(1)	rpoB(1)	tonB(7)
	SRR9062546	SRR9062546	5	France	Human	2017	50	298768	978131	5565605	ST307	wzi173	KL102	O2v2	gapA(4)	infB(1)	mdh(2)	pgi(52)	phoE(1)	rpoB(1)	tonB(7)
	SRR9217826	SRR9217826	5	Singapore	Human	2014	66	286848	493523	5524546	ST307	wzi173	KL102	O2v2	gapA(4)	infB(1)	mdh(2)	pgi(52)	phoE(1)	rpoB(1)	tonB(7)
	SRR9217848	SRR9217848	5	Singapore	Human	2014	133	104192	203634	5610645	ST307	wzi173	KL102	O2v2	gapA(4)	infB(1)	mdh(2)	pgi(52)	phoE(1)	rpoB(1)	tonB(7)
	SRR9309433	SRR9309433	5	USA	Human	2014	42	366402	1107722	5286020	ST307	wzi173	KL102	O2v2	gapA(4)	infB(1)	mdh(2)	pgi(52)	phoE(1)	rpoB(1)	tonB(7)
	SRR9309434	SRR9309434	5	Dominican Republic	Human	2015	116	224886	544180	5683905	ST307	wzi173	KL102	O2v2	gapA(4)	infB(1)	mdh(2)	pgi(52)	phoE(1)	rpoB(1)	tonB(7)
	SRR9615970	SRR9615970	5	France	Human	2015	58	307203	839008	5551759	ST307	wzi173	KL102	O2v2	gapA(4)	infB(1)	mdh(2)	pgi(52)	phoE(1)	rpoB(1)	tonB(7)
	SRR9647556	SRR9647556	5	USA	Human	2018	68	297552	732071	5563627	ST307	wzi173	KL102	O2v2	gapA(4)	infB(1)	mdh(2)	pgi(52)	phoE(1)	rpoB(1)	tonB(7)
	SRR9647682	SRR9647682	5	USA	Human	2018	78	244522	1104985	5598573	ST307	wzi173	KL102	O2v2	gapA(4)	infB(1)	mdh(2)	pgi(52)	phoE(1)	rpoB(1)	tonB(7)
	SRR9647688	SRR9647688	5	USA	Human	2018	49	378921	613691	5454921	ST307	wzi173	KL102	O2v2	gapA(4)	infB(1)	mdh(2)	pgi(52)	phoE(1)	rpoB(1)	tonB(7)
	SRR9647690	SRR9647690	5	USA	Human	2018	67	258636	617743	5507946	ST307	wzi173	KL102	O2v2	gapA(4)	infB(1)	mdh(2)	pgi(52)	phoE(1)	rpoB(1)	tonB(7)
	SRR9734572	SRR9734572	5	Australia	Human	2015	98	201611	979876	5776785	ST307	wzi173	unknown (best match = KL102)	O2v2	gapA(4)	infB(1)	mdh(2)	pgi(52)	phoE(1)	rpoB(1)	tonB(7)
	SRR9734576	SRR9734576	5	Australia	Human	2016	51	462976	1250381	5568001	ST307	wzi173	KL102	O2v2	gapA(4)	infB(1)	mdh(2)	pgi(52)	phoE(1)	rpoB(1)	tonB(7)
	SRR9854284	SRR9854284	5	Italy	Human	2019	61	298768	735394	5457685	ST307	wzi173	KL102	O2v2	gapA(4)	infB(1)	mdh(2)	pgi(52)	phoE(1)	rpoB(1)	tonB(7)
	SRR9858716	SRR9858716	5	USA	Human	2016	174	91450	167113	5663685	ST307	wzi173	KL102	O2v2	gapA(4)	infB(1)	mdh(2)	pgi(52)	phoE(1)	rpoB(1)	tonB(7)
	SRR9858717	SRR9858717	5	USA	Human	2016	124	106573	332927	5604676	ST307	wzi173	unknown (best match = KL102)	unknown (best match = OL102)	gapA(4)	infB(1)	mdh(2)	pgi(52)	phoE(1)	rpoB(1)	tonB(7)
	SRR9858718	SRR9858718	5	USA	Human	2016	110	116650	378071	5666464	ST307	wzi173	KL102	unknown (best match = OL102)	gapA(4)	infB(1)	mdh(2)	pgi(52)	phoE(1)	rpoB(1)	tonB(7)
	SRR9858739	SRR9858739	5	USA	Human	2016	137	109167	262403	5670611	ST307	wzi173	KL102	O2v2	gapA(4)	infB(1)	mdh(2)	pgi(52)	phoE(1)	rpoB(1)	tonB(7)
	SRR9858761	SRR9858761	5	USA	Human	2018	55	378047	701303	5654458	ST307	wzi173	KL102	O2v2	gapA(4)	infB(1)	mdh(2)	pgi(52)	phoE(1)	rpoB(1)	tonB(7)
	SRR9858781	SRR9858781	5	USA	Human	2017	51	378015	1050519	5579439	ST307	wzi173	KL102	O2v2	gapA(4)	infB(1)	mdh(2)	pgi(52)	phoE(1)	rpoB(1)	tonB(7)
	SRR9858809	SRR9858809	5	USA	Human	2016	111	143863	470646	5676604	ST307	wzi173	KL102	O2v2	gapA(4)	infB(1)	mdh(2)	pgi(52)	phoE(1)	rpoB(1)	tonB(7)
	SRR9858811	SRR9858811	5	USA	Human	2016	85	216209	470118	5607935	ST307	wzi173	KL102	O2v2	gapA(4)	infB(1)	mdh(2)	pgi(52)	phoE(1)	rpoB(1)	tonB(7)
	SRR9858838	SRR9858838	5	USA	Human	2017	54	309383	1050712	5582720	ST307	wzi173	KL102	O2v2	gapA(4)	infB(1)	mdh(2)	pgi(52)	phoE(1)	rpoB(1)	tonB(7)
	SRR9858850	SRR9858850	5	USA	Human	2017	54	309385	709873	5580807	ST307	wzi173	KL102	O2v2	gapA(4)	infB(1)	mdh(2)	pgi(52)	phoE(1)	rpoB(1)	tonB(7)
	SRR9858876	SRR9858876	5	USA	Human	2014	57	307972	898634	5524300	ST307	wzi173	KL102	O2v2	gapA(4)	infB(1)	mdh(2)	pgi(52)	phoE(1)	rpoB(1)	tonB(7)

## Sheet: Table S3
Table S3: Isolation source, country, and phylogenetic group (PG) of isolates used in the global K. pneumoniae ST307 phylogenetic analysis
	Country	Source	PG
	USA (n=604)	Human (n=743)	PG1 (n=2)
	Spain (n=27)	Cat (n=1)	PG2 (n=95)
	Australia (n=14)	Dog (n=4)	PG3 (n=126)
	France (n=13)	Hourse (n=1)	PG4 (n=274 )
	Italy (n=13)		PG5 (n=252 )
	Singapore (n=11)
	China (n=7)
	Qatar (n=6)
	Canada (n=5)
	Vietnam (n=5)
	Armenia (n=4)
	Malta (n=4)
	Turkey (n=4)
	Belgium (n=3)
	Argentina (n=2)
	Czech Republic (n=2)
	Germany (n=2)
	Israel (n=2)
	Nigeria (n=2)
	Oman (n=2)
	Romania (n=2)
	Switzerland (n=2)
	Thailand (n=2)
	Austria (n=1)
	Dominican Republic (n=1)
	Finland (n=1)
	Greece (n=1)
	Hungary (n=1)
	Iran (n=1)
	Montenegro (n=1)
	Norway (n=1)
	Pakistan (n=1)
	Slovenia (n=1)
	Tanzania (n=1)

## Sheet: Table S4
Table S4. Pairwise SNP distances of all isolates based on core genome SNP
		ARM03	ARM04	ARM05	ARM06
	ARM03	0	38	39	0
	ARM06	0	38	39	0
	EuSCAPE_NO017	33	33	34	33
	SRR11460696	33	33	34	33
	SRR5386275	35	35	36	35
	SRR7345603	36	36	37	36
	SRR9854284	36	36	37	36
	SRR10230839	37	37	38	37
	SRR11460688	37	37	38	37
	EuSCAPE_IT076	38	38	39	38
	SRR10230838	38	38	39	38
	SRR4017922	38	38	39	38
	SRR5714043	38	38	39	38
	ARM04	38	0	3	38
	ARM05	39	3	0	39
	SRR10251224	40	40	41	40
	SRR11712605	40	40	41	40
	SRR8286537	40	40	41	40
	SRR8286538	40	40	41	40
	SRR8286540	40	40	41	40
	SRR10127130	41	41	42	41
	SRR10127132	41	41	42	41
	SRR10295011	41	41	42	41
	SRR5386396	41	41	42	41
	SRR8286543	41	41	42	41
	SRR10127131	42	42	43	42
	SRR5386626	43	43	44	43
	SRR7345600	43	43	44	43
	SRR5714101	44	44	45	44
	SRR6892699	46	46	47	46
	EuSCAPE_IT063	47	47	48	47
	SRR10899218	47	47	48	47
	EuSCAPE_FR030	48	48	49	48
	SRR2449365	48	48	49	48
	SRR9062546	48	48	49	48
	EuSCAPE_IT355	49	49	50	49
	EuSCAPE_TR125	49	49	50	49
	EuSCAPE_DE012	50	50	51	50
	EuSCAPE_ES148	50	50	51	50
	EuSCAPE_ES149	50	50	51	50
	EuSCAPE_FR005	50	50	51	50
	EuSCAPE_GR033	50	50	51	50
	SRR5387037	50	50	51	50
	SRR6653995	50	50	51	50
	EuSCAPE_FR035	52	52	53	52
	EuSCAPE_IT161	52	52	53	52
	EuSCAPE_ME003	52	52	53	52
	SRR4017826	52	52	53	52
	SRR5386850	52	52	53	52
	EuSCAPE_IT113	53	53	54	53
	SRR5385955	53	53	54	53
	SRR5385959	53	53	54	53
	SRR5386818	53	53	54	53
	EuSCAPE_IT068	54	54	55	54
	EuSCAPE_IT400	54	54	55	54
	SRR5385841	54	54	55	54
	SRR5385983	54	54	55	54
	SRR5386199	54	54	55	54
	EuSCAPE_IT377	55	55	56	55
	EuSCAPE_RO066	55	55	56	55
	SRR5386239	55	55	56	55
	SRR5386805	55	55	56	55
	SRR5642087	55	55	56	55
	EuSCAPE_ES117	56	56	57	56
	EuSCAPE_SI020	56	56	57	56
	SRR10127120	56	56	57	56
	SRR5386440	56	56	57	56
	SRR5973281	56	56	57	56
	SRR7345604	56	56	57	56
	SRR7345605	56	56	57	56
	SRR8174990	56	56	57	56
	DRR121851	57	57	58	57
	SRR4302216	57	57	58	57
	SRR5973282	57	57	58	57
	EuSCAPE_IL026	58	58	59	58
	EuSCAPE_IT253	58	58	59	58
	SRR10058603	58	58	59	58
	SRR11585092	58	58	59	58
	SRR11585094	58	58	59	58
	EuSCAPE_BE031	59	59	60	59
	EuSCAPE_MT006	59	59	60	59
	SRR5973339	59	59	60	59
	EuSCAPE_BE035	60	60	61	60
	EuSCAPE_BE061	60	60	61	60
	EuSCAPE_FR070	60	60	61	60
	EuSCAPE_TR267	60	60	61	60
	SRR11356418	60	60	61	60
	SRR11585222	60	60	61	60
	SRR5132381	60	60	61	60
	SRR5385642	60	60	61	60
	DRR076955	61	61	62	61
	EuSCAPE_IT395	61	61	62	61
	SRR10294967	61	61	62	61
	SRR11267913	61	61	62	61
	SRR11585178	61	61	62	61
	SRR11585221	61	61	62	61
	SRR12071779	61	61	62	61
	SRR5386053	61	61	62	61
	SRR5386067	61	61	62	61
	SRR5973380	61	61	62	61
	SRR6710021	61	61	62	61
	SRR6710023	61	61	62	61
	SRR6710025	61	61	62	61
	SRR6710147	61	61	62	61
	SRR8365871	61	61	62	61
	EuSCAPE_MT003	62	62	63	62
	SRR10230830	62	62	63	62
	SRR11486231	62	62	63	62
	SRR5386577	62	62	63	62
	SRR5386896	62	62	63	62
	SRR5973268	62	62	63	62
	SRR5973376	62	62	63	62
	SRR7345601	62	62	63	62
	SRR9615970	62	62	63	62
	SRR10127105	63	63	64	63
	SRR5385490	63	63	64	63
	SRR5386027	63	63	64	63
	SRR5386052	63	63	64	63
	SRR5386351	63	63	64	63
	SRR5386411	63	63	64	63
	SRR5386859	63	63	64	63
	SRR6348591	63	63	64	63
	SRR6845004	63	63	64	63
	SRR7345602	63	63	64	63
	SRR9858811	63	63	64	63
	SRR11267939	64	64	65	64
	SRR11585135	64	64	65	64
	SRR5092558	64	64	65	64
	SRR5385766	64	64	65	64
	SRR5386031	64	64	65	64
	SRR5386057	64	64	65	64
	SRR5386119	64	64	65	64
	SRR5386412	64	64	65	64
	SRR5386655	64	64	65	64
	SRR6348589	64	64	65	64
	SRR6710175	64	64	65	64
	SRR7828847	64	64	65	64
	EuSCAPE_IL047	65	65	66	65
	SRR11585145	65	65	66	65
	SRR11585146	65	65	66	65
	SRR5385424	65	65	66	65
	SRR5385919	65	65	66	65
	SRR5385990	65	65	66	65
	SRR5385995	65	65	66	65
	SRR5445924	65	65	66	65
	SRR5467375	65	65	66	65
	SRR6710024	65	65	66	65
	SRR6710485	65	65	66	65
	SRR8054562	65	65	66	65
	SRR9858781	65	65	66	65
	EuSCAPE_FR054	66	66	67	66
	EuSCAPE_IT396	66	66	67	66
	SRR5386242	66	66	67	66
	SRR5386659	66	66	67	66
	SRR5386748	66	66	67	66
	SRR5386789	66	66	67	66
	SRR5386825	66	66	67	66
	SRR5467419	66	66	67	66
	SRR5666495	66	66	67	66
	SRR8810423	66	66	67	66
	SRR9858838	66	66	67	66
	SRR12071767	67	67	68	67
	SRR5385426	67	67	68	67
	SRR5385448	67	67	68	67
	SRR5386209	67	67	68	67
	SRR5386326	67	67	68	67
	SRR5386660	67	67	68	67
	SRR5386787	67	67	68	67
	SRR5386959	67	67	68	67
	SRR5513551	67	67	68	67
	SRR5660179	67	67	68	67
	SRR6348592	67	67	68	67
	SRR6710026	67	67	68	67
	SRR6710185	67	67	68	67
	SRR8286452	67	67	68	67
	SRR9647682	67	67	68	67
	SRR9858761	67	67	68	67
	SRR12009623	68	68	69	68
	SRR5385423	68	68	69	68
	SRR5385425	68	68	69	68
	SRR5385505	68	68	69	68
	SRR5386212	68	68	69	68
	SRR5386222	68	68	69	68
	SRR5386273	68	68	69	68
	SRR5386327	68	68	69	68
	SRR5666585	68	68	69	68
	SRR5666598	68	68	69	68
	SRR6710018	68	68	69	68
	SRR5385457	69	69	70	69
	SRR5385791	69	69	70	69
	SRR5386485	69	69	70	69
	SRR5386692	69	69	70	69
	SRR5387236	69	69	70	69
	SRR5513554	69	69	70	69
	SRR7828651	69	69	70	69
	EuSCAPE_MT015	70	70	71	70
	EuSCAPE_MT020	70	70	71	70
	EuSCAPE_RO055	70	70	71	70
	SRR5386246	70	70	71	70
	SRR5386248	70	70	71	70
	SRR5386540	70	70	71	70
	SRR5386584	70	70	71	70
	SRR5386877	70	70	71	70
	SRR6710634	70	70	71	70
	SRR8199196	70	70	71	70
	SRR5385528	71	71	72	71
	SRR5385650	71	71	72	71
	SRR5385651	71	71	72	71
	SRR5385834	71	71	72	71
	SRR5386202	71	71	72	71
	SRR5386262	71	71	72	71
	SRR5386340	71	71	72	71
	SRR5386860	71	71	72	71
	EuSCAPE_FR044	72	72	73	72
	SRR5385420	72	72	73	72
	SRR5385657	72	72	73	72
	SRR5385718	72	72	73	72
	SRR5385797	72	72	73	72
	SRR5386258	72	72	73	72
	SRR5386271	72	72	73	72
	SRR5386398	72	72	73	72
	SRR5386413	72	72	73	72
	SRR5386858	72	72	73	72
	SRR6348593	72	72	73	72
	SRR6710663	72	72	73	72
	SRR6844958	72	72	73	72
	SRR8199533	72	72	73	72
	SRR9858718	72	72	73	72
	SRR5385414	73	73	74	73
	SRR5385449	73	73	74	73
	SRR5385645	73	73	74	73
	SRR5385858	73	73	74	73
	SRR5386228	73	73	74	73
	SRR5386277	73	73	74	73
	SRR5386295	73	73	74	73
	SRR5386373	73	73	74	73
	SRR5386450	73	73	74	73
	SRR5386452	73	73	74	73
	SRR5386639	73	73	74	73
	SRR5387249	73	73	74	73
	SRR9647556	73	73	74	73
	SRR5093494	74	74	75	74
	SRR5385820	74	74	75	74
	SRR5386131	74	74	75	74
	SRR5386200	74	74	75	74
	SRR5386317	74	74	75	74
	SRR5386388	74	74	75	74
	SRR5386428	74	74	75	74
	SRR5386944	74	74	75	74
	SRR10127104	75	75	76	75
	SRR5385413	75	75	76	75
	SRR5385482	75	75	76	75
	SRR5385532	75	75	76	75
	SRR5385860	75	75	76	75
	SRR5386186	75	75	76	75
	SRR5386223	75	75	76	75
	SRR5386302	75	75	76	75
	SRR5386305	75	75	76	75
	SRR5386424	75	75	76	75
	SRR5387017	75	75	76	75
	SRR6348595	75	75	76	75
	SRR6710172	75	75	76	75
	SRR6713427	75	75	76	75
	SRR6845005	75	75	76	75
	SRR9309433	75	75	76	75
	SRR9647690	75	75	76	75
	SRR9858809	75	75	76	75
	SRR9858876	75	75	76	75
	EuSCAPE_FR040	76	76	77	76
	SRR11585083	76	76	77	76
	SRR5385470	76	76	77	76
	SRR5386225	76	76	77	76
	SRR5386257	76	76	77	76
	SRR5386379	76	76	77	76
	SRR5386402	76	76	77	76
	SRR5386770	76	76	77	76
	SRR5386882	76	76	77	76
	SRR5973355	76	76	77	76
	EuSCAPE_FR041	77	77	78	77
	SRR5385430	77	77	78	77
	SRR5385452	77	77	78	77
	SRR5385627	77	77	78	77
	SRR5385851	77	77	78	77
	SRR5385917	77	77	78	77
	SRR5386068	77	77	78	77
	SRR5386232	77	77	78	77
	SRR5386298	77	77	78	77
	SRR5386301	77	77	78	77
	SRR5386312	77	77	78	77
	SRR5386316	77	77	78	77
	SRR5386415	77	77	78	77
	SRR5386453	77	77	78	77
	SRR5386548	77	77	78	77
	SRR5386600	77	77	78	77
	SRR6710150	77	77	78	77
	SRR6713425	77	77	78	77
	SRR9217826	77	77	78	77
	SRR9647688	77	77	78	77
	EuSCAPE_FR014	78	78	79	78
	SRR12009606	78	78	79	78
	SRR5092821	78	78	79	78
	SRR5385411	78	78	79	78
	SRR5385478	78	78	79	78
	SRR5385873	78	78	79	78
	SRR5385880	78	78	79	78
	SRR5385916	78	78	79	78
	SRR5385971	78	78	79	78
	SRR5386078	78	78	79	78
	SRR5386163	78	78	79	78
	SRR5386259	78	78	79	78
	SRR5386284	78	78	79	78
	SRR5386374	78	78	79	78
	SRR5386404	78	78	79	78
	SRR5386637	78	78	79	78
	SRR5386950	78	78	79	78
	SRR5666567	78	78	79	78
	SRR5973361	78	78	79	78
	SRR6505401	78	78	79	78
	SRR7614722	78	78	79	78
	SRR9734572	78	78	79	78
	SRR5385488	79	79	80	79
	SRR5385624	79	79	80	79
	SRR5385824	79	79	80	79
	SRR5385891	79	79	80	79
	SRR5386129	79	79	80	79
	SRR5386164	79	79	80	79
	SRR5386337	79	79	80	79
	SRR5386406	79	79	80	79
	SRR5386582	79	79	80	79
	SRR5386824	79	79	80	79
	SRR5386846	79	79	80	79
	SRR5386855	79	79	80	79
	SRR5386938	79	79	80	79
	SRR5467367	79	79	80	79
	SRR5973247	79	79	80	79
	SRR11585199	80	80	81	80
	SRR11585200	80	80	81	80
	SRR11585202	80	80	81	80
	SRR5385436	80	80	81	80
	SRR5385463	80	80	81	80
	SRR5385476	80	80	81	80
	SRR5385519	80	80	81	80
	SRR5386180	80	80	81	80
	SRR5386296	80	80	81	80
	SRR5386320	80	80	81	80
	SRR5386323	80	80	81	80
	SRR5386324	80	80	81	80
	SRR5386325	80	80	81	80
	SRR5386332	80	80	81	80
	SRR5386362	80	80	81	80
	SRR5386365	80	80	81	80
	SRR5386498	80	80	81	80
	SRR5386794	80	80	81	80
	SRR5387001	80	80	81	80
	SRR6505415	80	80	81	80
	SRR9734576	80	80	81	80
	SRR11585186	81	81	82	81
	SRR11585193	81	81	82	81
	SRR11585194	81	81	82	81
	SRR11585201	81	81	82	81
	SRR2048103	81	81	82	81
	SRR2048104	81	81	82	81
	SRR5385536	81	81	82	81
	SRR5385675	81	81	82	81
	SRR5385689	81	81	82	81
	SRR5385732	81	81	82	81
	SRR5385774	81	81	82	81
	SRR5385884	81	81	82	81
	SRR5385909	81	81	82	81
	SRR5386047	81	81	82	81
	SRR5386075	81	81	82	81
	SRR5386125	81	81	82	81
	SRR5386140	81	81	82	81
	SRR5386161	81	81	82	81
	SRR5386203	81	81	82	81
	SRR5386206	81	81	82	81
	SRR5386270	81	81	82	81
	SRR5386291	81	81	82	81
	SRR5386361	81	81	82	81
	SRR5386434	81	81	82	81
	SRR5386590	81	81	82	81
	SRR5386704	81	81	82	81
	SRR5386743	81	81	82	81
	SRR5386844	81	81	82	81
	SRR5387315	81	81	82	81
	SRR5973396	81	81	82	81
	SRR6505358	81	81	82	81
	SRR10116613	82	82	83	82
	SRR11585188	82	82	83	82
	SRR11585195	82	82	83	82
	SRR11725262	82	82	83	82
	SRR2048087	82	82	83	82
	SRR2048091	82	82	83	82
	SRR2048099	82	82	83	82
	SRR2048114	82	82	83	82
	SRR5385760	82	82	83	82
	SRR5386045	82	82	83	82
	SRR5386103	82	82	83	82
	SRR5386113	82	82	83	82
	SRR5386178	82	82	83	82
	SRR5386207	82	82	83	82
	SRR5386322	82	82	83	82
	SRR5386331	82	82	83	82
	SRR5386666	82	82	83	82
	SRR5386693	82	82	83	82
	SRR5386843	82	82	83	82
	SRR5386923	82	82	83	82
	SRR5387294	82	82	83	82
	SRR6710173	82	82	83	82
	SRR6710482	82	82	83	82
	SRR7371314	82	82	83	82
	SRR11585136	83	83	84	83
	SRR11585142	83	83	84	83
	SRR12009580	83	83	84	83
	SRR5385515	83	83	84	83
	SRR5385534	83	83	84	83
	SRR5385652	83	83	84	83
	SRR5385734	83	83	84	83
	SRR5385804	83	83	84	83
	SRR5385861	83	83	84	83
	SRR5385905	83	83	84	83
	SRR5386069	83	83	84	83
	SRR5386189	83	83	84	83
	SRR5386190	83	83	84	83
	SRR5386210	83	83	84	83
	SRR5386368	83	83	84	83
	SRR5386409	83	83	84	83
	SRR5386542	83	83	84	83
	SRR5386625	83	83	84	83
	SRR5386752	83	83	84	83
	SRR8199199	83	83	84	83
	SRR10116396	84	84	85	84
	SRR5385915	84	84	85	84
	SRR5385923	84	84	85	84
	SRR5385981	84	84	85	84
	SRR5386041	84	84	85	84
	SRR5386106	84	84	85	84
	SRR5386176	84	84	85	84
	SRR5386195	84	84	85	84
	SRR5386251	84	84	85	84
	SRR5386489	84	84	85	84
	SRR5386593	84	84	85	84
	SRR5386612	84	84	85	84
	SRR5386765	84	84	85	84
	SRR5386975	84	84	85	84
	SRR5387224	84	84	85	84
	SRR5387366	84	84	85	84
	SRR5467414	84	84	85	84
	SRR6710637	84	84	85	84
	SRR6710665	84	84	85	84
	SRR8810150	84	84	85	84
	SRR5385621	85	85	86	85
	SRR5386093	85	85	86	85
	SRR5386168	85	85	86	85
	SRR5386241	85	85	86	85
	SRR5386254	85	85	86	85
	SRR5386381	85	85	86	85
	SRR5386427	85	85	86	85
	SRR5386530	85	85	86	85
	SRR5386532	85	85	86	85
	SRR5386578	85	85	86	85
	SRR5386800	85	85	86	85
	SRR5386803	85	85	86	85
	SRR5387012	85	85	86	85
	SRR5387025	85	85	86	85
	SRR5387221	85	85	86	85
	SRR6710632	85	85	86	85
	SRR6710664	85	85	86	85
	SRR8810231	85	85	86	85
	SRR5385640	86	86	87	86
	SRR5385641	86	86	87	86
	SRR5385747	86	86	87	86
	SRR5385771	86	86	87	86
	SRR5385850	86	86	87	86
	SRR5385855	86	86	87	86
	SRR5385931	86	86	87	86
	SRR5386193	86	86	87	86
	SRR5386238	86	86	87	86
	SRR5386260	86	86	87	86
	SRR5386264	86	86	87	86
	SRR5386310	86	86	87	86
	SRR5386486	86	86	87	86
	SRR5386926	86	86	87	86
	SRR5386985	86	86	87	86
	SRR5387026	86	86	87	86
	SRR5387358	86	86	87	86
	SRR5445913	86	86	87	86
	SRR5973322	86	86	87	86
	SRR6710484	86	86	87	86
	SRR6892777	86	86	87	86
	SRR5341977	87	87	88	87
	SRR5385438	87	87	88	87
	SRR5385453	87	87	88	87
	SRR5385485	87	87	88	87
	SRR5385868	87	87	88	87
	SRR5385890	87	87	88	87
	SRR5385967	87	87	88	87
	SRR5385974	87	87	88	87
	SRR5386083	87	87	88	87
	SRR5386410	87	87	88	87
	SRR5386552	87	87	88	87
	SRR5386687	87	87	88	87
	SRR5386854	87	87	88	87
	SRR5387217	87	87	88	87
	SRR5387402	87	87	88	87
	SRR5973342	87	87	88	87
	SRR6505411	87	87	88	87
	SRR6710486	87	87	88	87
	DRR124987	88	88	89	88
	SRR11585133	88	88	89	88
	SRR5385723	88	88	89	88
	SRR5385730	88	88	89	88
	SRR5385832	88	88	89	88
	SRR5385988	88	88	89	88
	SRR5386049	88	88	89	88
	SRR5386218	88	88	89	88
	SRR5386506	88	88	89	88
	SRR5386671	88	88	89	88
	SRR5386675	88	88	89	88
	SRR5386722	88	88	89	88
	SRR5386935	88	88	89	88
	SRR5386967	88	88	89	88
	SRR5387347	88	88	89	88
	SRR6505294	88	88	89	88
	SRR6892773	88	88	89	88
	SRR6958850	88	88	89	88
	DRR124982	89	89	90	89
	SRR11402665	89	89	90	89
	SRR5385664	89	89	90	89
	SRR5385788	89	89	90	89
	SRR5386025	89	89	90	89
	SRR5386048	89	89	90	89
	SRR5386132	89	89	90	89
	SRR5386172	89	89	90	89
	SRR5386250	89	89	90	89
	SRR5386299	89	89	90	89
	SRR11267907	90	90	91	90
	SRR5385455	90	90	91	90
	SRR5385467	90	90	91	90
	SRR5385888	90	90	91	90
	SRR5386091	90	90	91	90
	SRR5386153	90	90	91	90
	SRR5386335	90	90	91	90
	SRR5386484	90	90	91	90
	SRR5386644	90	90	91	90
	SRR5387257	90	90	91	90
	SRR5387351	90	90	91	90
	SRR12352179	91	91	92	91
	SRR5341976	91	91	92	91
	SRR5385707	91	91	92	91
	SRR5385846	91	91	92	91
	SRR5386108	91	91	92	91
	SRR5386478	91	91	92	91
	SRR5386615	91	91	92	91
	SRR5386619	91	91	92	91
	SRR5386695	91	91	92	91
	SRR5386819	91	91	92	91
	SRR5386941	91	91	92	91
	SRR5386945	91	91	92	91
	SRR5386978	91	91	92	91
	SRR5387411	91	91	92	91
	SRR5973379	91	91	92	91
	SRR10377090	92	92	93	92
	SRR5385932	92	92	93	92
	SRR5385976	92	92	93	92
	SRR5386044	92	92	93	92
	SRR5386054	92	92	93	92
	SRR5386204	92	92	93	92
	SRR5386269	92	92	93	92
	SRR5386653	92	92	93	92
	SRR5386682	92	92	93	92
	SRR5386718	92	92	93	92
	SRR5386817	92	92	93	92
	SRR5386842	92	92	93	92
	SRR5387305	92	92	93	92
	SRR5385989	93	93	94	93
	SRR5386445	93	93	94	93
	SRR5386508	93	93	94	93
	SRR5386624	93	93	94	93
	SRR5386791	93	93	94	93
	SRR5386845	93	93	94	93
	SRR5387314	93	93	94	93
	SRR5445912	93	93	94	93
	SRR5386148	94	94	95	94
	SRR5386224	94	94	95	94
	SRR5386684	94	94	95	94
	SRR5386804	94	94	95	94
	SRR5386837	94	94	95	94
	SRR5973321	94	94	95	94
	SRR5973375	94	94	95	94
	SRR5386135	95	95	96	95
	SRR5386156	95	95	96	95
	SRR5386311	95	95	96	95
	SRR5386643	95	95	96	95
	SRR9858850	95	95	96	95
	SRR10116772	96	96	97	96
	SRR11486232	96	96	97	96
	SRR5386308	96	96	97	96
	SRR5386580	96	96	97	96
	SRR5387291	96	96	97	96
	SRR5387308	96	96	97	96
	SRR5387360	96	96	97	96
	SRR5387371	96	96	97	96
	SRR5387374	96	96	97	96
	SRR5973288	96	96	97	96
	SRR8199197	96	96	97	96
	SRR11725273	97	97	98	97
	SRR5385656	97	97	98	97
	SRR5386097	97	97	98	97
	SRR5386613	97	97	98	97
	SRR5387179	97	97	98	97
	SRR5387258	97	97	98	97
	SRR8208078	97	97	98	97
	SRR8208079	97	97	98	97
	EuSCAPE_TR274	98	98	99	98
	SRR5386276	98	98	99	98
	SRR5386802	98	98	99	98
	SRR5387313	98	98	99	98
	SRR6958772	98	98	99	98
	SRR10116774	99	99	100	99
	SRR5387350	99	99	100	99
	SRR5386588	100	100	101	100
	SRR5385864	101	101	102	101
	SRR5385900	101	101	102	101
	SRR5386030	101	101	102	101
	SRR5386167	101	101	102	101
	SRR5386333	101	101	102	101
	SRR5386679	101	101	102	101
	SRR5386942	101	101	102	101
	SRR5387242	101	101	102	101
	SRR6348594	101	101	102	101
	SRR6844959	101	101	102	101
	SRR9858717	101	101	102	101
	SRR11725297	102	102	103	102
	SRR5385521	102	102	103	102
	SRR5386456	102	102	103	102
	SRR5386507	102	102	103	102
	SRR5387229	102	102	103	102
	SRR10116523	103	103	104	103
	SRR5385520	103	103	104	103
	SRR5385848	103	103	104	103
	SRR5385885	103	103	104	103
	SRR5386474	103	103	104	103
	SRR5387293	103	103	104	103
	SRR5642049	103	103	104	103
	SRR5385663	104	104	105	104
	SRR5387226	104	104	105	104
	SRR9309434	104	104	105	104
	SRR5385818	105	105	106	105
	SRR5385894	105	105	106	105
	SRR5386081	105	105	106	105
	SRR5386201	105	105	106	105
	SRR5386512	105	105	106	105
	SRR5386821	105	105	106	105
	SRR5386970	105	105	106	105
	SRR5385749	106	106	107	106
	SRR5386032	106	106	107	106
	SRR5386597	106	106	107	106
	SRR5386601	106	106	107	106
	SRR5973280	106	106	107	106
	SRR10116614	107	107	108	107
	SRR5385494	107	107	108	107
	SRR5385666	107	107	108	107
	SRR5386575	107	107	108	107
	SRR5387159	107	107	108	107
	SRR5387220	107	107	108	107
	SRR5385935	108	108	109	108
	SRR5386105	108	108	109	108
	SRR5386235	108	108	109	108
	SRR5386283	108	108	109	108
	SRR5386469	108	108	109	108
	SRR5386581	108	108	109	108
	SRR5385690	109	109	110	109
	SRR5385789	109	109	110	109
	SRR5386522	109	109	110	109
	SRR10116521	110	110	111	110
	SRR10615702	110	110	111	110
	SRR5385790	110	110	111	110
	SRR5385883	110	110	111	110
	SRR5385899	110	110	111	110
	SRR5385933	110	110	111	110
	SRR5385993	110	110	111	110
	SRR5386955	110	110	111	110
	SRR5385659	111	111	112	111
	SRR5385898	111	111	112	111
	SRR5386979	111	111	112	111
	SRR6348596	111	111	112	111
	SRR9858739	111	111	112	111
	SRR10116769	112	112	113	112
	SRR2048100	112	112	113	112
	SRR5386139	112	112	113	112
	SRR5387176	112	112	113	112
	SRR5642047	112	112	113	112
	SRR5385863	113	113	114	113
	SRR5385918	113	113	114	113
	SRR5385930	113	113	114	113
	SRR5385987	113	113	114	113
	EuSCAPE_FR043	114	114	115	114
	SRR5386042	114	114	115	114
	SRR5386094	114	114	115	114
	SRR5386769	114	114	115	114
	SRR5386940	114	114	115	114
	SRR9858716	114	114	115	114
	SRR10116766	115	115	116	115
	SRR5385672	115	115	116	115
	SRR5386492	115	115	116	115
	SRR5386576	115	115	116	115
	SRR5387256	115	115	116	115
	SRR5386465	116	116	117	116
	SRR5385854	117	117	118	117
	SRR5385897	117	117	118	117
	SRR5973373	117	117	118	117
	SRR5387009	118	118	119	118
	SRR5387216	118	118	119	118
	SRR5387265	118	118	119	118
	SRR5387268	118	118	119	118
	SRR5385825	119	119	120	119
	SRR5385680	120	120	121	120
	SRR5386949	121	121	122	121
	SRR10116608	123	123	124	123
	SRR5386943	123	123	124	123
	SRR5387033	123	123	124	123
	SRR10116767	124	124	125	124
	SRR5385975	124	124	125	124
	SRR5387214	125	125	126	125
	SRR5387353	125	125	126	125
	SRR10116522	126	126	127	126
	SRR5385702	131	131	132	131
	SRR5385704	131	131	132	131
	SRR5387287	131	131	132	131
	SRR5385703	139	139	140	139
	SRR5386077	139	139	140	139
	SRR11267927	141	141	142	141
	SRR4302094	141	141	142	141
	SRR9217848	141	141	142	141
	SRR5386227	143	143	144	143
	SRR5386071	144	144	145	144
	SRR11267901	148	148	149	148
	SRR5387269	149	149	150	149
	SRR5973240	151	151	152	151
	SRR11267935	160	160	161	160
	SRR5385400	161	161	162	161
	SRR11680832	169	169	170	169
	SRR5386221	181	181	182	181
	SRR5385722	273	273	274	273
	SRR5386961	317	317	318	317
	SRR5385653	392	392	393	392
	SRR5799031	558	558	559	558
	SRR5799032	563	563	564	563

## Sheet: Table S5
Table S5. AMR and virulence genes detected in all isolates in PG5
	ID	AGly	Col	Fcyn	Flq	Gly	MLS	Phe	Rif	Sul	Tet	Tgc	Tmt	Bla	Bla_inhR	Bla_ESBL	Bla_ESBL_inhR	Bla_Carb	Bla_chr	Yersiniabactin	ybtS	ybtX	ybtQ	ybtP	ybtA	irp2	irp1	ybtU	ybtT	ybtE	fyuA	clbA	clbB	clbC	clbD	clbE	clbF	clbG	clbH	clbI	clbL	clbM	clbN	clbO	clbP	clbQ	iucA	iucB	iucC
	ARM03	aac(6')-Ib-cr.v2;aph3-Ia.v1^;strA.v1^;strB.v1	mcr-8.1	-	qnrB1.v2^	-	mphA?	cmlA1*	-	sul1;sul2;sul3	tet(A).v1	-	dfrA14.v2*;dfrA5	OXA-1;TEM-1D.v1^	-	CTX-M-15	-	-	SHV-28.v1^	ybt 10; ICEKp4	16	12	4	3	3	61	54	3	10	9	39	-	-	-	-	-	-	-	-	-	-	-	-	-	-	-	1	15	1
	ARM04	aac(6')-Ib-cr.v2;strA.v1^;strB.v1	-	-	qnrB1.v2^	-	-	-	-	sul2	tet(A).v1	-	dfrA14.v2*	OXA-1;TEM-1D.v1^	-	CTX-M-15	-	-	SHV-28.v1^	ybt 10; ICEKp4	16	12	4	3	3	61	54	3	10	9	39	-	-	-	-	-	-	-	-	-	-	-	-	-	-	-	-	-	-
	ARM05	aac(6')-Ib-cr.v2;strA.v1^;strB.v1	-	-	qnrB1.v2^	-	-	-	-	sul2	tet(A).v1	-	dfrA14.v2*	OXA-1;TEM-1D.v1^	-	CTX-M-15	-	-	SHV-28.v1^	ybt 10; ICEKp4	16	12	4	3	3	61	54	3	10	9	39	-	-	-	-	-	-	-	-	-	-	-	-	-	-	-	-	-	-
	ARM06	aac(6')-Ib-cr.v2;aph3-Ia.v1^;strA.v1^;strB.v1	mcr-8.1	-	qnrB1.v2^	-	mphA?	cmlA1*	-	sul1;sul2;sul3	tet(A).v1	-	dfrA14.v2*;dfrA5	OXA-1;TEM-1D.v1^	-	CTX-M-15	-	-	SHV-28.v1^	ybt 10; ICEKp4	16	12	4	3	3	61	54	3	10	9	39	-	-	-	-	-	-	-	-	-	-	-	-	-	-	-	1	15	1
	DRR076955	aac(3)-IIa.v1^;aac(6')-Ib-cr.v2;strA.v1^;strB.v1	-	-	qnrB1.v2^	-	mphA	CatB4.v1?	-	sul2	tet(A).v1	-	dfrA14.v2*	OXA-1	-	CTX-M-15	-	KPC-2	SHV-28.v1^	-	-	-	-	-	-	-	-	-	-	-	-	-	-	-	-	-	-	-	-	-	-	-	-	-	-	-	-	-	-
	DRR121851	aac(3)-IIa.v1^;aac(6')-Ib-cr.v2;strA.v1^;strB.v1	-	-	qnrB1.v2^	-	-	CatB4.v1?	-	sul2	tet(A).v1	-	dfrA14.v2*	OXA-1;TEM-1D.v1^	-	CTX-M-15	-	NDM-1	SHV-28.v1^	-	-	-	-	-	-	-	-	-	-	-	-	-	-	-	-	-	-	-	-	-	-	-	-	-	-	-	-	-	-
	DRR124982	aac(3)-IIa.v1^;aac(6')-Ib-cr.v2;aph(3')-VI;rmtB*	-	-	qepA2*;qnrB1.v2^	-	-	CatB4.v1?	arr-3	sul1	tet(A).v1;tet(D)	-	dfrA27	OXA-1;TEM-1D.v1^	-	CTX-M-15	-	NDM-1	SHV-28.v1^	ybt 15; ICEKp11	6	15	22	4	1	37	34	14	1	4	17	-	-	-	-	-	-	-	-	-	-	-	-	-	-	-	-	-	-
	DRR124987	aac(3)-IIa.v1^;aac(6')-Ib-cr.v2;aph(3')-VI;rmtB*	-	-	qepA2*;qnrB1.v2^	-	-	CatB4.v1?	arr-3	sul1	tet(D)	-	dfrA27	OXA-1;TEM-1D.v1^	-	CTX-M-15	-	NDM-1	SHV-28.v1^	ybt 15; ICEKp11	6	15	22	4	1	37	34	14	1	4	17	-	-	-	-	-	-	-	-	-	-	-	-	-	-	-	-	-	-
	EuSCAPE_BE031	aac(3)-IIa.v1^;aac(6')-Ib-cr.v2	-	-	qnrB1.v2^	-	-	CatB4.v1?	-	-	-	-	dfrA14.v2*	OXA-1	-	CTX-M-15	-	-	SHV-28.v1^	ybt 9; ICEKp3	5	11	6	5	1	25*	37*	9	5	5	11	-	-	-	-	-	-	-	-	-	-	-	-	-	-	-	-	-	-
	EuSCAPE_BE035	aac(3)-IIa.v1^;aac(6')-Ib-cr.v2;strA.v1^;strB.v1	-	-	qnrB1.v2^	-	-	CatB4.v1?	-	sul2	-	-	dfrA14.v2*	OXA-1;TEM-1D.v1^	-	CTX-M-15	-	-	SHV-28.v1^	ybt 9; ICEKp3	5	11	6	5	1	25	37*	9	5	5	11	-	-	-	-	-	-	-	-	-	-	-	-	-	-	-	-	-	-
	EuSCAPE_BE061	aac(3)-IIa.v1^;aac(6')-Ib-cr.v2;aadA5;strA.v1^;strB.v1	-	-	qnrB1.v2^	-	-	CatB4.v1?	-	sul1;sul2	-	-	dfrA14.v2*;dfrA17	OXA-1;TEM-1D.v1^	-	CTX-M-15	-	-	SHV-28.v1^	-	-	-	-	-	-	-	-	-	-	-	-	-	-	-	-	-	-	-	-	-	-	-	-	-	-	-	-	-	-
	EuSCAPE_DE012	aac(3)-IIa.v1^;strA.v1^;strB.v1	-	-	qnrB1.v2^	-	-	-	-	sul2	-	-	dfrA14.v2*	TEM-1D.v1^	-	CTX-M-15	-	OXA-48	SHV-28.v1^	-	-	-	-	-	-	-	-	-	-	-	-	-	-	-	-	-	-	-	-	-	-	-	-	-	-	-	-	-	-
	EuSCAPE_ES117	aac(3)-IIa.v1^;aac(6')-Ib-cr.v2;strA.v1^;strB.v1	-	-	qnrB1.v2^	-	-	CatB4.v1?	-	sul2	tet(A).v1	-	dfrA14.v2*	OXA-1;TEM-1D.v1^	-	CTX-M-15	-	-	SHV-28.v1^	-	-	-	-	-	-	-	-	-	-	-	-	-	-	-	-	-	-	-	-	-	-	-	-	-	-	-	-	-	-
	EuSCAPE_ES148	aac(3)-IIa.v1^;aac(6')-Ib-cr.v2	-	-	-	-	-	CatB4.v1?	-	-	-	-	dfrA14.v2*	OXA-1	-	CTX-M-15	-	-	SHV-28.v1^	-	-	-	-	-	-	-	-	-	-	-	-	-	-	-	-	-	-	-	-	-	-	-	-	-	-	-	-	-	-
	EuSCAPE_ES149	aac(3)-IIa.v1^;aac(6')-Ib-cr.v2	-	-	-	-	-	CatB4.v1?	-	-	-	-	dfrA14.v2*	OXA-1	-	CTX-M-15	-	-	SHV-28.v1^	-	-	-	-	-	-	-	-	-	-	-	-	-	-	-	-	-	-	-	-	-	-	-	-	-	-	-	-	-	-
	EuSCAPE_FR005	aac(3)-IIa.v1^;aac(6')-Ib-cr.v2;strA.v1*;strB.v1	-	-	qnrB1.v2^	-	-	CatB4.v1?	-	sul2	tet(A).v1	-	dfrA14.v2*	OXA-1;TEM-1D.v1^	-	CTX-M-15	-	-	SHV-28.v1^	-	-	-	-	-	-	-	-	-	-	-	-	-	-	-	-	-	-	-	-	-	-	-	-	-	-	-	-	-	-
	EuSCAPE_FR014	aac(3)-IIa.v1^;aac(6')-Ib-cr.v2;strA.v1^;strB.v1	-	-	qnrB1.v2^	-	-	CatB4.v1?	-	sul2	tet(A).v1	-	dfrA14.v2*	OXA-1;TEM-1D.v1^	-	CTX-M-15	-	OXA-48	SHV-28.v1^	ybt 13; ICEKp2	6	4	20*	61*	1	126*-77%	131*	2	4	4	2	-	-	-	-	-	-	-	-	-	-	-	-	-	-	-	-	-	-
	EuSCAPE_FR030	aac(6')-Ib-cr.v2;strA.v1^;strB.v1	-	-	-	-	-	CatB4.v1?	arr-3	sul1;sul2	tet(A).v1*	-	dfrA14.v2*	OXA-1*;TEM-1D.v1^	-	CTX-M-15	-	-	SHV-28.v1^	-	-	-	-	-	-	-	-	-	-	-	-	-	-	-	-	-	-	-	-	-	-	-	-	-	-	-	-	-	-
	EuSCAPE_FR035	aac(3)-IIa.v1^;aac(6')-Ib-cr.v2;strA.v1^;strB.v1	-	-	qnrB1.v2^;qnrS1	-	-	CatB4.v1?	-	sul2	tet(A).v1	-	dfrA14.v2*	OXA-1;TEM-1D.v1^	-	CTX-M-15	-	-	SHV-28.v1^	-	-	-	-	-	-	-	-	-	-	-	-	-	-	-	-	-	-	-	-	-	-	-	-	-	-	-	-	-	-
	EuSCAPE_FR040	aac(3)-IIa.v1^;aac(6')-Ib-cr.v2;strA.v1^;strB.v1	-	-	qnrB1.v2^	-	-	CatB4.v1?	-	sul2	tet(A).v1	-	dfrA14.v2*	OXA-1;TEM-1D.v1^	-	CTX-M-15	-	OXA-48	SHV-28.v1^	ybt 13; ICEKp2	6	4	20*	61*	1	126*	131*	2	4	4	2*	-	-	-	-	-	-	-	-	-	-	-	-	-	-	-	-	-	-
	EuSCAPE_FR041	aac(3)-IIa.v1^;aac(6')-Ib-cr.v2;strA.v1^;strB.v1	-	-	qnrB1.v2^	-	-	CatB4.v1?	-	sul2	tet(A).v1	-	dfrA14.v2*	OXA-1;TEM-1D.v1^	-	CTX-M-15	-	OXA-48	SHV-28.v1^	ybt 13; ICEKp2	6	4	20*	61*	1	126*	131*	2	4	4	2*	-	-	-	-	-	-	-	-	-	-	-	-	-	-	-	-	-	-
	EuSCAPE_FR043	aac(3)-IIa.v1^;aac(6')-Ib-cr.v2;strA.v1^;strB.v1	-	-	qnrB1.v2^	-	-	CatB4.v1?	-	sul2	tet(A).v1	-	dfrA14.v2*	OXA-1;TEM-1D.v1^	-	CTX-M-15	-	OXA-48	SHV-28.v1^	-	-	-	-	-	-	-	-	-	-	-	-	-	-	-	-	-	-	-	-	-	-	-	-	-	-	-	-	-	-
	EuSCAPE_FR044	aac(3)-IIa.v1^;aac(6')-Ib-cr.v2;strA.v1^;strB.v1	-	-	qnrB1.v2^	-	-	CatB4.v1?	-	sul2	tet(A).v1	-	dfrA14.v2*	OXA-1;TEM-1D.v1^	-	CTX-M-15	-	OXA-48	SHV-28.v1^	-	-	-	-	-	-	-	-	-	-	-	-	-	-	-	-	-	-	-	-	-	-	-	-	-	-	-	-	-	-
	EuSCAPE_FR054	aac(3)-IIa.v1^;strA.v1^;strB.v1	-	-	qnrB4	-	-	-	-	sul1;sul2	-	-	dfrA14.v2*	DHA-1;TEM-1D.v1^	-	CTX-M-15	-	-	SHV-28.v1^	-	-	-	-	-	-	-	-	-	-	-	-	-	-	-	-	-	-	-	-	-	-	-	-	-	-	-	-	-	-
	EuSCAPE_FR070	aac(3)-IIa.v1^;aac(6')-Ib-cr.v2;strA.v1^;strB.v1	-	-	qnrB1.v2^	-	-	CatB4.v1?	-	sul2	tet(A).v1	-	dfrA14.v2*	OXA-1;TEM-1D.v1^	-	CTX-M-15	-	OXA-48	SHV-28.v1^	-	-	-	-	-	-	-	-	-	-	-	-	-	-	-	-	-	-	-	-	-	-	-	-	-	-	-	-	-	-
	EuSCAPE_GR033	aac(3)-IIa.v1^;aac(6')-Ib-cr.v2;strA.v1^;strB.v1	-	-	qnrB1.v2^	-	-	CatB4.v1?	-	sul2	tet(A).v1	-	dfrA14.v2*	OXA-1;TEM-1D.v1^	-	CTX-M-15	-	-	SHV-28.v1^	-	-	-	-	-	-	-	-	-	-	-	-	-	-	-	-	-	-	-	-	-	-	-	-	-	-	-	-	-	-
	EuSCAPE_IL026	aac(3)-IIa.v1^;aac(6')-Ib-cr.v2;strA.v1^;strB.v1	-	-	qnrB1.v2^	-	-	CatB4.v1?	-	sul2	tet(A).v1	-	dfrA14.v2*	OXA-1;TEM-1D.v1^	-	CTX-M-15	-	-	SHV-28.v1^	-	-	-	-	-	-	-	-	-	-	-	-	-	-	-	-	-	-	-	-	-	-	-	-	-	-	-	-	-	-
	EuSCAPE_IL047	aac(6')-Ib-cr.v2;strA.v1^;strB.v1	-	-	-	-	-	CatB4.v1?;catA1^	-	sul2	-	-	dfrA14.v2*	OXA-1	-	CTX-M-15	-	-	SHV-28.v1^	-	-	-	-	-	-	-	-	-	-	-	-	-	-	-	-	-	-	-	-	-	-	-	-	-	-	-	-	-	-
	EuSCAPE_IT063	aac(3)-IIa.v1^;aac(6')-Ib-cr.v2;strA.v1^;strB.v1	-	-	qnrB1.v2^	-	-	CatB4.v1?	-	sul2	-	-	dfrA14.v2*	OXA-1;TEM-1D.v1^	-	CTX-M-15	-	-	SHV-28.v1^	ybt 9; ICEKp3	41	11	6	25	38	139*	37	39	5	5	11	-	-	-	-	-	-	-	-	-	-	-	-	-	-	-	-	-	-
	EuSCAPE_IT068	aac(3)-IIa.v1^;aac(6')-Ib-cr.v2;strA.v1^;strB.v1	-	-	qnrB1.v2^	-	-	CatB4.v1?	-	sul2	-	-	dfrA14.v2*	OXA-1	-	CTX-M-15	-	KPC-3	SHV-28.v1^	ybt 9; ICEKp3	41	11	6	25	38	139*	37	39	5	5	11	-	-	-	-	-	-	-	-	-	-	-	-	-	-	-	-	-	-
	EuSCAPE_IT076	aac(3)-IIa.v1^;aac(6')-Ib-cr.v2;strA.v1^;strB.v1	-	-	qnrB1.v2^	-	-	CatB4.v1?	-	sul2	-	-	dfrA14.v2*	OXA-1;TEM-1D.v1^	-	CTX-M-15	-	-	SHV-28.v1^	ybt 10; ICEKp4	16	12	4	3	3	61	54	3	10	9	39	-	-	-	-	-	-	-	-	-	-	-	-	-	-	-	-	-	-
	EuSCAPE_IT113	aac(3)-IIa.v1^;aac(6')-Ib-cr.v2;strA.v1^;strB.v1	-	-	qnrB1.v2^	-	-	CatB4.v1?	-	sul2	-	-	dfrA14.v2*	OXA-1;TEM-1D.v1^	-	CTX-M-15	-	-	SHV-28.v1^	ybt 9; ICEKp3	41	11	6	25	38	139*	37	39	5	5	11	-	-	-	-	-	-	-	-	-	-	-	-	-	-	-	-	-	-
	EuSCAPE_IT161	aac(3)-IIa.v1^;aac(6')-Ib-cr.v2	-	-	qnrB1.v2^	-	-	CatB4.v1?	-	-	-	-	dfrA14.v2*	OXA-1	-	-	-	-	SHV-28.v1^	ybt 9; ICEKp3	41	11	6	25	38	139*	37	39	5	5	11	-	-	-	-	-	-	-	-	-	-	-	-	-	-	-	-	-	-
	EuSCAPE_IT253	aac(3)-IIa.v1^;aac(6')-Ib-cr.v2;strA.v1^;strB.v1	-	-	qnrB1.v2^	-	-	CatB4.v1?	-	sul2	-	-	dfrA14.v2*	OXA-1;TEM-1D.v1^	-	CTX-M-15	-	-	SHV-28.v1^	ybt 9; ICEKp3	41	11	6	25	38	139*	37	39	5	5	11	-	-	-	-	-	-	-	-	-	-	-	-	-	-	-	-	-	-
	EuSCAPE_IT355	aac(3)-IIa.v1^;aac(6')-Ib-cr.v2;strA.v1^;strB.v1	-	-	qnrB1.v2^	-	-	CatB4.v1?	-	sul2	-	-	dfrA14.v2*	OXA-1;TEM-1D.v1^	-	CTX-M-15	-	KPC-3	SHV-28.v1^	ybt 9; ICEKp3	41	11	6	25	38	139*	37	39	5	5	11	-	-	-	-	-	-	-	-	-	-	-	-	-	-	-	-	-	-
	EuSCAPE_IT377	aac(3)-IIa.v1^;aac(6')-Ib-cr.v2;strA.v1^;strB.v1	-	-	qnrB1.v2^	-	-	CatB4.v1?	-	sul2	tet(A).v1	-	dfrA14.v2*	OXA-1;TEM-1D.v1^	-	CTX-M-15	-	-	SHV-28.v1^	-	-	-	-	-	-	-	-	-	-	-	-	-	-	-	-	-	-	-	-	-	-	-	-	-	-	-	-	-	-
	EuSCAPE_IT395	aac(6')-Ib-cr.v2;strA.v1^;strB.v1	-	-	qnrB1.v2^	-	-	CatB4.v1?	-	sul2	-	-	dfrA14.v2*	OXA-1;TEM-1D.v1^	-	CTX-M-15	-	-	SHV-28.v1^	ybt 9; ICEKp3	41	11	6	25	38	139*	37	39	5	5	11	-	-	-	-	-	-	-	-	-	-	-	-	-	-	-	-	-	-
	EuSCAPE_IT396	aac(3)-IIa.v1^;aac(6')-Ib-cr.v2;strA.v1^;strB.v1	-	-	qnrB1.v2^	-	-	CatB4.v1?	-	sul2	-	-	dfrA14.v2*	OXA-1	-	CTX-M-15	-	KPC-2	SHV-28.v1^	ybt 9; ICEKp3	41	11	6	25	38	139*	37	39	5	5	11	-	-	-	-	-	-	-	-	-	-	-	-	-	-	-	-	-	-
	EuSCAPE_IT400	aac(6')-Ib-cr.v2;strA.v1^;strB.v1	-	-	qnrB1.v2^	-	-	CatB4.v1?	-	sul2	-	-	dfrA14.v2*	OXA-1;TEM-1D.v1^	-	CTX-M-15	-	-	SHV-28.v1^	ybt 9; ICEKp3	41	11	6	25	38	139*	37	39	5	5	11	-	-	-	-	-	-	-	-	-	-	-	-	-	-	-	-	-	-
	EuSCAPE_ME003	aac(3)-IIa.v1^;aac(6')-Ib-cr.v2	-	-	-	-	-	CatB4.v1?	-	-	-	-	dfrA14.v2*	OXA-1	-	CTX-M-15	-	-	SHV-28.v1^	-	-	-	-	-	-	-	-	-	-	-	-	-	-	-	-	-	-	-	-	-	-	-	-	-	-	-	-	-	-
	EuSCAPE_MT003	aac(3)-IIa.v1^;aac(6')-Ib-cr.v2;strA.v1^;strB.v1	-	-	qnrB1.v2^	-	-	CatB4.v1?	-	sul2	tet(A).v1	-	dfrA14.v2*	OXA-1;TEM-206	-	CTX-M-15	-	OXA-48	SHV-28.v1^	-	-	-	-	-	-	-	-	-	-	-	-	-	-	-	-	-	-	-	-	-	-	-	-	-	-	-	-	-	-
	EuSCAPE_MT006	aac(3)-IIa.v1^;aac(6')-Ib-cr.v2;strA.v1^;strB.v1	-	-	qnrB1.v2^	-	-	CatB4.v1?	-	sul2	tet(A).v1	-	dfrA14.v2*	OXA-1;TEM-206	-	CTX-M-15	-	-	SHV-28.v1^	-	-	-	-	-	-	-	-	-	-	-	-	-	-	-	-	-	-	-	-	-	-	-	-	-	-	-	-	-	-
	EuSCAPE_MT015	aac(3)-IIa.v1^;aac(6')-Ib-cr.v2;strA.v1^;strB.v1	-	-	qnrB1.v2^	-	-	CatB4.v1?	-	sul2	tet(A).v1	-	dfrA14.v2*	OXA-1;TEM-206	-	CTX-M-15	-	-	SHV-28.v1^	-	-	-	-	-	-	-	-	-	-	-	-	-	-	-	-	-	-	-	-	-	-	-	-	-	-	-	-	-	-
	EuSCAPE_MT020	-	-	-	-	-	-	-	-	-	-	-	-	-	-	CTX-M-15	-	-	SHV-28.v1^	-	-	-	-	-	-	-	-	-	-	-	-	-	-	-	-	-	-	-	-	-	-	-	-	-	-	-	-	-	-
	EuSCAPE_NO017	aac(3)-IIa.v1^;aac(6')-Ib-cr.v2;strA.v1^;strB.v1	-	-	qnrB1.v2^	-	-	CatB4.v1?	-	-	tet(A).v1	-	dfrA14.v2*	OXA-1;TEM-1D.v1^	-	CTX-M-15	-	-	SHV-28.v1^	ybt 10; ICEKp4	16	12	4	3	3	61	54	3	10	9	39	-	-	-	-	-	-	-	-	-	-	-	-	-	-	-	-	-	-
	EuSCAPE_RO055	aadA^;rmtC;sat-2	-	-	-	-	-	-	-	-	-	-	dfrA1.v1	-	-	CTX-M-15	-	NDM-1	SHV-28.v1^	-	-	-	-	-	-	-	-	-	-	-	-	-	-	-	-	-	-	-	-	-	-	-	-	-	-	-	1	1	1
	EuSCAPE_RO066	-	-	-	qnrB1.v2^	-	-	-	-	-	tet(A).v1	-	dfrA14.v2*	TEM-1D.v1^	-	-	-	-	SHV-28.v1^	-	-	-	-	-	-	-	-	-	-	-	-	-	-	-	-	-	-	-	-	-	-	-	-	-	-	-	-	-	-
	EuSCAPE_SI020	aac(6')-Ib-cr.v2;strA.v1^;strB.v1	-	-	qnrB1.v2^	-	-	CatB4.v1?	-	sul2	tet(A).v1	-	dfrA14.v2*	OXA-1*;TEM-1D.v1^	-	CTX-M-15	-	-	SHV-28.v1^	ybt 10; ICEKp4	15	3	4	3	3	7	28	3	3	3	3	-	-	-	-	-	-	-	-	-	-	-	-	-	-	-	-	-	-
	EuSCAPE_TR125	aac(3)-IIa.v1^;aac(6')-Ib-cr.v2;strA.v1^;strB.v1	-	-	qnrB1.v2^	-	-	CatB4.v1?	-	sul2	tet(A).v1	-	dfrA14.v2*	OXA-1;TEM-1D.v1^	-	CTX-M-15	-	OXA-48	SHV-28.v1^	-	-	-	-	-	-	-	-	-	-	-	-	-	-	-	-	-	-	-	-	-	-	-	-	-	-	-	-	-	-
	EuSCAPE_TR267	aac(3)-IIa.v1^;aac(6')-Ib-cr.v2;strA.v1^;strB.v1	-	-	qnrB1.v2^	-	-	CatB4.v1?	-	sul2	tet(A).v1	-	dfrA14.v2*	OXA-1;TEM-1D.v1^	-	CTX-M-15	-	OXA-162	SHV-28.v1^	-	-	-	-	-	-	-	-	-	-	-	-	-	-	-	-	-	-	-	-	-	-	-	-	-	-	-	-	-	-
	EuSCAPE_TR274	aac(6')-Ib-cr.v2;strA.v1^;strB.v1	-	-	qnrB1.v2^;qnrS1	-	-	CatB4.v1?;floR.v1*	-	sul2	tet(A).v1	-	dfrA14.v2*	LAP-2;OXA-1;TEM-1D.v1^	-	CTX-M-15	-	OXA-48	SHV-28.v1^	-	-	-	-	-	-	-	-	-	-	-	-	-	-	-	-	-	-	-	-	-	-	-	-	-	-	-	-	-	-
	SRR10058603	aac(3)-IIa.v1^;aac(6')-Ib-cr.v2;strA.v1^;strB.v1	-	-	qnrB1.v2^	-	-	CatB4.v1?	-	sul2	-	-	dfrA14.v2*	OXA-1	-	CTX-M-15	-	KPC-2	SHV-28.v1^	ybt 9; ICEKp3	41	11	6	25	38	139*	37	39	5	5	11	-	-	-	-	-	-	-	-	-	-	-	-	-	-	-	-	-	-
	SRR10127104	aac(3)-IIa.v1^;aac(6')-Ib-cr.v2;strA.v1^;strB.v1	-	-	qnrB1.v2^	-	-	CatB4.v1?	-	sul2	tet(A).v1	-	dfrA14.v2*	OXA-1;TEM-1D.v1^	-	CTX-M-15	-	-	SHV-28.v1^	-	-	-	-	-	-	-	-	-	-	-	-	-	-	-	-	-	-	-	-	-	-	-	-	-	-	-	-	-	-
	SRR10127105	aac(3)-IIa.v1^;aac(6')-Ib-cr.v2;strA.v1^;strB.v1	-	-	-	-	-	CatB4.v1?	-	sul2	-	-	dfrA14.v2*	OXA-1;TEM-1D.v1^	-	CTX-M-15	-	-	SHV-28.v1^	-	-	-	-	-	-	-	-	-	-	-	-	-	-	-	-	-	-	-	-	-	-	-	-	-	-	-	-	-	-
	SRR10127120	aac(3)-IIa.v1^;aac(6')-Ib-cr.v2;strA.v1^;strB.v1	-	-	qnrB1.v2^	-	-	CatB4.v1?	-	sul2	tet(A).v1	-	dfrA14.v2*	OXA-1;TEM-1D.v1^	-	CTX-M-15	-	-	SHV-28.v1^	-	-	-	-	-	-	-	-	-	-	-	-	-	-	-	-	-	-	-	-	-	-	-	-	-	-	-	-	-	-
	SRR10127130	aac(3)-IIa.v1^;aac(6')-Ib-cr.v2;strA.v1^;strB.v1	-	-	qnrB1.v2^	-	-	CatB4.v1?	-	sul2	tet(A).v1	-	dfrA14.v2*	OXA-1;TEM-1D.v1^	-	CTX-M-15	-	-	SHV-28.v1^	-	-	-	-	-	-	-	-	-	-	-	-	-	-	-	-	-	-	-	-	-	-	-	-	-	-	-	-	-	-
	SRR10127131	aac(3)-IIa.v1^;aac(6')-Ib-cr.v2;strA.v1^;strB.v1	-	-	qnrB1.v2^	-	-	CatB4.v1?	-	sul2	tet(A).v1	-	dfrA14.v2*	OXA-1;TEM-1D.v1^	-	CTX-M-15	-	-	SHV-28.v1^	-	-	-	-	-	-	-	-	-	-	-	-	-	-	-	-	-	-	-	-	-	-	-	-	-	-	-	-	-	-
	SRR10127132	aac(3)-IIa.v1^;aac(6')-Ib-cr.v2;strA.v1^;strB.v1	-	-	qnrB1.v2^	-	-	CatB4.v1?	-	sul2	tet(A).v1	-	dfrA14.v2*	OXA-1;TEM-1D.v1^	-	CTX-M-15	-	-	SHV-28.v1^	-	-	-	-	-	-	-	-	-	-	-	-	-	-	-	-	-	-	-	-	-	-	-	-	-	-	-	-	-	-
	SRR10230830	aac(3)-IIa.v1^;aac(6')-Ib-cr.v2;strA.v1^;strB.v1	-	-	qnrB1.v2^;qnrS1	-	-	CatB4.v1?	-	sul2	tet(A).v1	-	dfrA14.v2*	OXA-1;TEM-206	-	CTX-M-15	-	-	SHV-28.v1^	-	-	-	-	-	-	-	-	-	-	-	-	-	-	-	-	-	-	-	-	-	-	-	-	-	-	-	-	-	-
	SRR10230838	aac(3)-IIa.v1^;aac(6')-Ib-cr.v2;strA.v1^;strB.v1	-	-	-	-	-	CatB4.v1?	-	sul2	tet(A).v1	-	dfrA14.v2*	OXA-1;TEM-1D.v1^	-	CTX-M-15	-	-	SHV-28.v1^	-	-	-	-	-	-	-	-	-	-	-	-	-	-	-	-	-	-	-	-	-	-	-	-	-	-	-	-	-	-
	SRR10230839	aac(3)-IIa.v1^;aac(6')-Ib-cr.v2;strA.v1^;strB.v1	-	-	-	-	-	CatB4.v1?	-	sul2	tet(A).v1	-	dfrA14.v2*	OXA-1;TEM-1D.v1^	-	CTX-M-15	-	-	SHV-28.v1^	-	-	-	-	-	-	-	-	-	-	-	-	-	-	-	-	-	-	-	-	-	-	-	-	-	-	-	-	-	-
	SRR10251224	aac(3)-IIa.v1^;aac(6')-Ib-cr.v2;strA.v1^;strB.v1	-	-	qnrB1.v2^	-	-	CatB4.v1?	-	sul2	tet(A).v1	-	dfrA14.v2*	OXA-1;TEM-1D.v1^	-	CTX-M-15	-	-	SHV-28.v1^	-	-	-	-	-	-	-	-	-	-	-	-	-	-	-	-	-	-	-	-	-	-	-	-	-	-	-	-	-	-
	SRR10294967	aac(6')-Ib-cr.v2;aadA*;aph(3')-VI;strA.v1^;strB.v1	-	-	qnrB1.v2^;qnrS1	-	-	CatB4.v1?	-	sul2	tet(A).v1	-	dfrA14.v2*	OXA-1;OXA-9.v1	-	CTX-M-15	-	NDM-1	SHV-28.v1^	-	-	-	-	-	-	-	-	-	-	-	-	-	-	-	-	-	-	-	-	-	-	-	-	-	-	-	-	-	-
	SRR10295011	aac(3)-IIa.v1^;aac(6')-Ib-cr.v2;strA.v1^;strB.v1	-	-	qnrB1.v2^	-	-	CatB4.v1?	-	sul2	tet(A).v1	-	dfrA14.v2*	OXA-1;TEM-1D.v1^	-	CTX-M-15	-	OXA-48	SHV-28.v1^	-	-	-	-	-	-	-	-	-	-	-	-	-	-	-	-	-	-	-	-	-	-	-	-	-	-	-	-	-	-
	SRR10377090	aac(6')-Ib-cr.v2;aadA16*	-	-	qnrB6^	-	-	-	arr-3	sul1;sul1	tet(D)	-	dfrA27	-	-	-	-	KPC-3	SHV-28.v1^	-	-	-	-	-	-	-	-	-	-	-	-	-	-	-	-	-	-	-	-	-	-	-	-	-	-	-	-	-	-
	SRR10615702	aac(3)-IIa.v1^;aph(3')-VI;aph3-Ia.v1^;armA;strA.v1^;strB.v1	-	-	qnrS1	-	mphA?;mphE.v2;msrE	-	-	sul1;sul2	-	-	dfrA5	TEM-1D.v1^	-	CTX-M-15	-	NDM-1;OXA-48	SHV-28.v1^	ybt 10; ICEKp4	16	12	4	3	3	61	54	3	10	9	39	-	-	-	-	-	-	-	-	-	-	-	-	-	-	-	1	15	1
	SRR10899218	aac(3)-IIa.v1^;aac(6')-Ib-cr.v2;strA.v1^;strB.v1	-	-	qnrB1.v2^	-	-	CatB4.v1?	-	sul2	tet(A).v1	-	dfrA14.v2*	OXA-1;TEM-1D.v1^	-	CTX-M-15	-	-	SHV-28.v1^	-	-	-	-	-	-	-	-	-	-	-	-	-	-	-	-	-	-	-	-	-	-	-	-	-	-	-	-	-	-
	SRR11267901	aac(3)-IIa.v1^;aac(6')-Ib-cr.v2;strA.v1^;strB.v1	-	-	qnrB1.v2^	-	-	CatB4.v1?	-	sul2	tet(A).v1	-	dfrA14.v2*	OXA-1;TEM-206	-	CTX-M-15	-	-	SHV-28.v1^	-	-	-	-	-	-	-	-	-	-	-	-	-	-	-	-	-	-	-	-	-	-	-	-	-	-	-	-	-	-
	SRR11267907	aac(3)-IIa.v1^;aac(6')-Ib-cr.v2;aadA*;sat-2;strA.v1^;strB.v1	-	-	qnrB1.v2^;qnrE1	-	-	CatB4.v1?	-	sul2	tet(A).v1;tet(B).v2*	-	dfrA14.v2*	OXA-1;TEM-1D.v1^	-	CTX-M-15	-	-	SHV-28.v1^	-	-	-	-	-	-	-	-	-	-	-	-	-	-	-	-	-	-	-	-	-	-	-	-	-	-	-	-	-	-
	SRR11267913	aac(3)-IIa.v1^;aac(6')-Ib-cr.v2;strA.v1^;strB.v1	-	-	qnrB1.v2^	-	-	CatB4.v1?	-	sul2	tet(A).v1	-	dfrA14.v2*	OXA-1;TEM-1D.v1^	-	CTX-M-15	-	-	SHV-28.v1^	-	-	-	-	-	-	-	-	-	-	-	-	-	-	-	-	-	-	-	-	-	-	-	-	-	-	-	-	-	-
	SRR11267927	aac(3)-IIa.v1^;aac(6')-Ib-cr.v2;strA.v1^;strB.v1	-	-	qnrB1.v2^	-	-	CatB4.v1?	-	sul2	tet(A).v1	-	dfrA14.v2*	OXA-1;TEM-1D.v1^	-	CTX-M-15	-	-	SHV-28.v1^	-	-	-	-	-	-	-	-	-	-	-	-	-	-	-	-	-	-	-	-	-	-	-	-	-	-	-	-	-	-
	SRR11267935	aac(6')-Ib-cr.v2;strA.v1^;strB.v1	-	-	qnrB1.v2^	-	-	CatB4.v1?	-	sul2	tet(A).v1	-	dfrA14.v2*	OXA-1;TEM-1D.v1^	-	CTX-M-15	-	-	SHV-28.v1^	-	-	-	-	-	-	-	-	-	-	-	-	-	-	-	-	-	-	-	-	-	-	-	-	-	-	-	-	-	-
	SRR11267939	aac(6')-Ib-cr.v2;aadA2^;strA.v1^;strB.v1	-	-	qnrB1.v2^	-	ermB.v1*;mphA?	CatB4.v1?	-	sul1;sul2?	tet(A).v1	-	dfrA12;dfrA14.v2*	OXA-1;TEM-1D.v1^	-	CTX-M-15	-	-	SHV-28.v1^	-	-	-	-	-	-	-	-	-	-	-	-	-	-	-	-	-	-	-	-	-	-	-	-	-	-	-	-	-	-
	SRR11356418	aac(3)-IIa.v1^;aac(6')-Ib-cr.v2;strA.v1^;strB.v1	-	-	qnrB1.v2^	-	-	CatB4.v1?	-	sul2	tet(A).v1	-	dfrA14.v2*	OXA-1;TEM-1D.v1^	-	CTX-M-15	-	OXA-48	SHV-28.v1^	-	-	-	-	-	-	-	-	-	-	-	-	-	-	-	-	-	-	-	-	-	-	-	-	-	-	-	-	-	-
	SRR11402665	aac(3)-IIa.v1^;aac(6')-Ib-cr.v2;strA.v1^;strB.v1	-	-	qnrB1.v2^	-	-	CatB4.v1?	-	sul2	tet(A).v1	-	dfrA14.v2*	OXA-1;TEM-1D.v1^	-	CTX-M-15	-	-	SHV-28.v1^	-	-	-	-	-	-	-	-	-	-	-	-	-	-	-	-	-	-	-	-	-	-	-	-	-	-	-	-	-	-
	SRR11460688	aac(3)-IIa.v1^;aac(6')-Ib-cr.v2;strA.v1^;strB.v1	-	-	qnrB1.v2^	-	-	CatB4.v1?	-	sul2	tet(A).v1	-	dfrA14.v2*	OXA-1;TEM-1D.v1^	-	CTX-M-15	-	-	SHV-28.v1^	ybt 10; ICEKp4	16	12	4	3	3	61	54	3	10	9	39	-	-	-	-	-	-	-	-	-	-	-	-	-	-	-	-	-	-
	SRR11460696	strA.v1^;strB.v1	-	-	-	-	-	-	-	sul2	-	-	dfrA14.v2*	TEM-1D.v1^	-	CTX-M-15	-	-	SHV-28.v1^	ybt 10; ICEKp4	16	12	4	3	3	61	54	3	10	9	39	-	-	-	-	-	-	-	-	-	-	-	-	-	-	-	-	-	-
	SRR11486231	aac(3)-IV;aac(6')-Ib'.v1;aadA2;aadA^;aph(4)-Ia	-	-	-	-	-	cmlA1*	-	sul3	-	-	-	-	-	-	-	KPC-3	SHV-28.v1^	-	-	-	-	-	-	-	-	-	-	-	-	-	-	-	-	-	-	-	-	-	-	-	-	-	-	-	-	-	-
	SRR11486232	aac(3)-IIa.v1^;aac(3)-IV;aadA2;aadA^;aph(4)-Ia;strA.v1^;strB.v1	-	-	qnrB1.v2^	-	-	CatB4.v1?;cmlA1*	-	sul2	tet(A).v1	-	dfrA14.v2*	OXA-1*	-	CTX-M-15	-	KPC-2	SHV-28.v1^	-	-	-	-	-	-	-	-	-	-	-	-	-	-	-	-	-	-	-	-	-	-	-	-	-	-	-	-	-	-
	SRR11585083	strA.v1^;strB.v1	-	-	qnrS1	-	-	-	-	sul2	-	-	dfrA14.v2*	-	-	-	-	OXA-48	SHV-28.v1^	ybt 13; ICEKp2	6	4	20*	61*	1	126*	131*	2	4	4	2	-	-	-	-	-	-	-	-	-	-	-	-	-	-	-	-	-	-
	SRR11585092	aac(3)-IIa.v1^;aac(6')-Ib-cr.v2;strA.v1^;strB.v1	-	-	qnrB1.v2^	-	-	CatB4.v1?	-	sul2	tet(A).v1	-	dfrA14.v2*	OXA-1;TEM-1D.v1^	-	CTX-M-15	-	OXA-48	SHV-28.v1^	ybt 13; ICEKp2	6	4	20*	61*	1	126*	131*	2	4	4	2	-	-	-	-	-	-	-	-	-	-	-	-	-	-	-	-	-	-
	SRR11585094	aac(3)-IIa.v1^;aac(6')-Ib-cr.v2;strA.v1^;strB.v1	-	-	qnrB1.v2^	-	-	CatB4.v1?	-	sul2	tet(A).v1	-	dfrA14.v2*	OXA-1;TEM-1D.v1^	-	CTX-M-15	-	OXA-48	SHV-28.v1^	ybt 13; ICEKp2	6	4	20*	61*	1	126*	131*	2	4	4	2	-	-	-	-	-	-	-	-	-	-	-	-	-	-	-	-	-	-
	SRR11585133	strA.v1^;strB.v1	-	-	-	-	-	-	-	sul2	-	-	dfrA14.v2*	TEM-1D.v1^	-	CTX-M-15	-	OXA-48	SHV-28.v1^	-	-	-	-	-	-	-	-	-	-	-	-	-	-	-	-	-	-	-	-	-	-	-	-	-	-	-	-	-	-
	SRR11585135	aac(3)-IIa.v1^;aac(6')-Ib-cr.v2;strA.v1^;strB.v1	-	-	qnrB1.v2^	-	-	CatB4.v1?	-	sul2	tet(A).v1	-	dfrA14.v2*	OXA-1;TEM-1D.v1^	-	CTX-M-15	-	OXA-48	SHV-28.v1^	-	-	-	-	-	-	-	-	-	-	-	-	-	-	-	-	-	-	-	-	-	-	-	-	-	-	-	-	-	-
	SRR11585136	strA.v1^;strB.v1	-	-	-	-	-	-	-	sul2	-	-	dfrA14.v2*	TEM-1D.v1^	-	CTX-M-15	-	OXA-48	SHV-28.v1^	-	-	-	-	-	-	-	-	-	-	-	-	-	-	-	-	-	-	-	-	-	-	-	-	-	-	-	-	-	-
	SRR11585142	strA.v1^;strB.v1	-	-	-	-	-	-	-	sul2	-	-	dfrA14.v2*	TEM-1D.v1^	-	CTX-M-15	-	OXA-48	SHV-28.v1^	-	-	-	-	-	-	-	-	-	-	-	-	-	-	-	-	-	-	-	-	-	-	-	-	-	-	-	-	-	-
	SRR11585145	aac(3)-IIa.v1^;aac(6')-Ib-cr.v2;strA.v1^;strB.v1	-	-	qnrB1.v2^	-	-	CatB4.v1?	-	sul2	tet(A).v1	-	dfrA14.v2*	OXA-1;TEM-1D.v1^	-	CTX-M-15	-	OXA-48	SHV-28.v1^	-	-	-	-	-	-	-	-	-	-	-	-	-	-	-	-	-	-	-	-	-	-	-	-	-	-	-	-	-	-
	SRR11585146	aac(3)-IIa.v1^;aac(6')-Ib-cr.v2;strA.v1^;strB.v1	-	-	qnrB1.v2^	-	-	CatB4.v1?	-	sul2	tet(A).v1	-	dfrA14.v2*	OXA-1;TEM-1D.v1^	-	CTX-M-15	-	OXA-48	SHV-28.v1^	-	-	-	-	-	-	-	-	-	-	-	-	-	-	-	-	-	-	-	-	-	-	-	-	-	-	-	-	-	-
	SRR11585178	strA.v1^;strB.v1	-	-	qnrS1	-	-	-	-	sul2	-	-	dfrA14.v2*	-	-	CTX-M-15	-	OXA-48	SHV-28.v1^	ybt 13; ICEKp2	6	4	20*	61*	1	126*	131*	2	4	4	2	-	-	-	-	-	-	-	-	-	-	-	-	-	-	-	-	-	-
	SRR11585186	strA.v1^;strB.v1	-	-	-	-	-	-	-	sul2	-	-	dfrA14.v2*	TEM-1D.v1^	-	CTX-M-15	-	OXA-48	SHV-28.v1^	-	-	-	-	-	-	-	-	-	-	-	-	-	-	-	-	-	-	-	-	-	-	-	-	-	-	-	-	-	-
	SRR11585188	strA.v1^;strB.v1	-	-	-	-	-	-	-	sul2	-	-	dfrA14.v2*	TEM-1D.v1^	-	CTX-M-15	-	OXA-48	SHV-28.v1^	-	-	-	-	-	-	-	-	-	-	-	-	-	-	-	-	-	-	-	-	-	-	-	-	-	-	-	-	-	-
	SRR11585193	strA.v1^;strB.v1	-	-	-	-	-	-	-	sul2	-	-	dfrA14.v2*	TEM-1D.v1^	-	CTX-M-15	-	OXA-48	SHV-28.v1^	-	-	-	-	-	-	-	-	-	-	-	-	-	-	-	-	-	-	-	-	-	-	-	-	-	-	-	-	-	-
	SRR11585194	strA.v1^;strB.v1	-	-	-	-	-	-	-	sul2	-	-	dfrA14.v2*	TEM-1D.v1^	-	CTX-M-15	-	OXA-48	SHV-28.v1^	-	-	-	-	-	-	-	-	-	-	-	-	-	-	-	-	-	-	-	-	-	-	-	-	-	-	-	-	-	-
	SRR11585195	strA.v1^;strB.v1	-	-	-	-	-	-	-	sul2	-	-	dfrA14.v2*	TEM-1D.v1^	-	CTX-M-15	-	OXA-48	SHV-28.v1^	-	-	-	-	-	-	-	-	-	-	-	-	-	-	-	-	-	-	-	-	-	-	-	-	-	-	-	-	-	-
	SRR11585199	strA.v1^;strB.v1	-	-	-	-	-	-	-	sul2	-	-	dfrA14.v2*	TEM-1D.v1^	-	CTX-M-15	-	OXA-48	SHV-28.v1^	-	-	-	-	-	-	-	-	-	-	-	-	-	-	-	-	-	-	-	-	-	-	-	-	-	-	-	-	-	-
	SRR11585200	strA.v1^;strB.v1	-	-	-	-	-	-	-	sul2	-	-	dfrA14.v2*	TEM-1D.v1^	-	CTX-M-15	-	-	SHV-28.v1^	-	-	-	-	-	-	-	-	-	-	-	-	-	-	-	-	-	-	-	-	-	-	-	-	-	-	-	-	-	-
	SRR11585201	strA.v1^;strB.v1	-	-	-	-	-	-	-	sul2	-	-	dfrA14.v2*	TEM-1D.v1^	-	CTX-M-15	-	OXA-48	SHV-28.v1^	-	-	-	-	-	-	-	-	-	-	-	-	-	-	-	-	-	-	-	-	-	-	-	-	-	-	-	-	-	-
	SRR11585202	strA.v1^;strB.v1	-	-	-	-	-	-	-	sul2	-	-	dfrA14.v2*	TEM-1D.v1^	-	CTX-M-15	-	OXA-48	SHV-28.v1^	-	-	-	-	-	-	-	-	-	-	-	-	-	-	-	-	-	-	-	-	-	-	-	-	-	-	-	-	-	-
	SRR11585221	aac(3)-IIa.v1^;aac(6')-Ib-cr.v2;strA.v1^;strB.v1	-	-	qnrB1.v2^	-	-	CatB4.v1?	-	sul2	-	-	dfrA14.v2*	OXA-1;TEM-1D.v1^	-	CTX-M-15	-	OXA-48	SHV-28.v1^	-	-	-	-	-	-	-	-	-	-	-	-	-	-	-	-	-	-	-	-	-	-	-	-	-	-	-	-	-	-
	SRR11585222	aac(3)-IIa.v1^;aac(6')-Ib-cr.v2;strA.v1^;strB.v1	-	-	qnrB1.v2^	-	-	CatB4.v1?	-	sul2	-	-	dfrA14.v2*	OXA-1;TEM-1D.v1^	-	CTX-M-15	-	OXA-48	SHV-28.v1^	-	-	-	-	-	-	-	-	-	-	-	-	-	-	-	-	-	-	-	-	-	-	-	-	-	-	-	-	-	-
	SRR11680832	strA.v1^;strB.v1	-	-	-	-	-	-	-	sul2	-	-	dfrA14.v2*	TEM-1D.v1^	-	CTX-M-15	-	-	SHV-28.v1^	-	-	-	-	-	-	-	-	-	-	-	-	-	-	-	-	-	-	-	-	-	-	-	-	-	-	-	-	-	-
	SRR11712605	aac(3)-IIa.v1^;aac(6')-Ib-cr.v2;strA.v1^;strB.v1	-	-	qnrB1.v2^	-	-	CatB4.v1?	-	sul2	tet(A).v1	-	dfrA14.v2*	OXA-1;TEM-1D.v1^	-	CTX-M-15	-	-	SHV-28.v1^	-	-	-	-	-	-	-	-	-	-	-	-	-	-	-	-	-	-	-	-	-	-	-	-	-	-	-	-	-	-
	SRR11725262	aac(6')-Ib-cr.v2	-	-	qnrB1.v2^	-	-	CatB4.v1*?	-	-	tet(A).v1	-	dfrA14.v2*	OXA-1;TEM-1D.v1^	-	CTX-M-15	-	KPC-3	SHV-106*	-	-	-	-	-	-	-	-	-	-	-	-	-	-	-	-	-	-	-	-	-	-	-	-	-	-	-	-	-	-
	SRR12009606	aadA2^	-	-	qnrS1	-	ereA*	floR.v2*	-	sul1;sul2	-	-	dfrA32	-	-	-	-	KPC-2;NDM-7	SHV-28.v1^	ybt 14; ICEKp5	4	4	5	4	1	183	191	2	4	4	20*	-	-	-	-	-	-	-	-	-	-	-	-	-	-	-	-	-	-
	SRR12009623	aadA2^	-	-	qnrS1	-	ereA*	floR.v2*	-	sul1;sul2	-	-	dfrA32	-	-	-	-	KPC-2;NDM-7	SHV-28.v1^	ybt 14; ICEKp5	4	4	5	4	1	183	191	2	4	4	20*	-	-	-	-	-	-	-	-	-	-	-	-	-	-	-	-	-	-
	SRR12071767	aac(3)-IIa.v1^;aac(6')-Ib-cr.v2;strA.v1^;strB.v1	-	-	qnrB1.v2^	-	-	CatB4.v1?	-	sul2	tet(A).v1	-	dfrA14.v2*	OXA-1;TEM-1D.v1^	-	CTX-M-15	-	OXA-48	SHV-28.v1^	ybt 13; ICEKp2	6	4	20*	61*	1	126*	131*	2	4	4	2	-	-	-	-	-	-	-	-	-	-	-	-	-	-	-	-	-	-
	SRR12071779	aac(3)-IIa.v1^;aac(6')-Ib-cr.v2;strA.v1^;strB.v1	-	-	qnrB1.v2^	-	-	CatB4.v1?	-	sul2	tet(A).v1	-	dfrA14.v2*	OXA-1;TEM-1D.v1^	-	CTX-M-15	-	OXA-48	SHV-28.v1^	ybt 13; ICEKp2	6	4	20*	61*	1	126*	131*	2	4	4	2	-	-	-	-	-	-	-	-	-	-	-	-	-	-	-	-	-	-
	SRR2449365	aac(6')-Ib-cr.v2;strA.v1^;strB.v1	-	-	qnrB1.v2^	-	-	CatB4.v1?	-	sul2	tet(A).v1	-	dfrA14.v2*	OXA-1;TEM-1D.v1^	-	-	-	-	SHV-28.v1^	-	-	-	-	-	-	-	-	-	-	-	-	-	-	-	-	-	-	-	-	-	-	-	-	-	-	-	-	-	-
	SRR4017826	aac(3)-IIa.v1^;aac(6')-33;aac(6')-Ib-cr.v2;ant(2'')-Ia;strA.v1*	-	-	qnrB1.v2^;qnrS1	-	-	CatB4.v1?;floR.v1	-	sul1;sul2	tet(A).v2	-	dfrA14.v2*	OXA-1;TEM-1D.v1	-	CTX-M-15	-	KPC-2	SHV-28.v1^	-	-	-	-	-	-	-	-	-	-	-	-	-	-	-	-	-	-	-	-	-	-	-	-	-	-	-	-	-	-
	SRR4017922	aac(6')-Ib-cr.v2;strA.v1^;strB.v1	-	-	qnrB1.v2^	-	-	CatB4.v1?	-	sul2	-	-	dfrA14.v2*	OXA-1;TEM-1D.v1^	-	CTX-M-15	-	KPC-2	SHV-28.v1^	-	-	-	-	-	-	-	-	-	-	-	-	-	-	-	-	-	-	-	-	-	-	-	-	-	-	-	-	-	-
	SRR4302094	aac(6')-Ib-cr.v2	-	-	qnrB1.v2^	-	mphA	CatB4.v1?	-	-	tet(A).v1	-	dfrA14.v2*	OXA-1*	-	-	-	KPC-2	SHV-28.v1^	-	-	-	-	-	-	-	-	-	-	-	-	-	-	-	-	-	-	-	-	-	-	-	-	-	-	-	-	-	-
	SRR4302216	aac(6')-Ib-cr.v2;aph(3')-IIa^;strA.v1^;strB.v1	-	fosA4	qnrB1.v2^	-	-	CatB4.v1?	-	sul2	tet(A).v1	-	dfrA14.v2*	OXA-1;TEM-1D.v1^	-	CTX-M-15	-	NDM-1	SHV-28.v1^	-	-	-	-	-	-	-	-	-	-	-	-	-	-	-	-	-	-	-	-	-	-	-	-	-	-	-	-	-	-
	SRR5092558	strA.v1^;strB.v1	-	-	qnrB1.v2^	-	-	-	-	sul2	-	-	dfrA14.v2*	-	-	CTX-M-15	-	KPC-2	SHV-28.v1^	-	-	-	-	-	-	-	-	-	-	-	-	-	-	-	-	-	-	-	-	-	-	-	-	-	-	-	-	-	-
	SRR5092821	aac(3)-IIa.v1^;aac(6')-Ib-cr.v2;ant(2'')-Ia;strA.v1^;strB.v1	-	-	qnrB1.v2^	-	-	CatB4.v1?	-	sul2	tet(A).v1	-	dfrA14.v2*	OXA-1;TEM-1D.v1^	-	CTX-M-15	-	KPC-2	SHV-28.v1^	-	-	-	-	-	-	-	-	-	-	-	-	-	-	-	-	-	-	-	-	-	-	-	-	-	-	-	-	-	-
	SRR5093494	aac(3)-IIa.v1^;aac(6')-Ib-cr.v2;strA.v1^;strB.v1	-	-	qnrB1.v2^	-	-	CatB4.v1?	-	sul2	tet(A).v1	-	dfrA14.v2*	OXA-1	-	CTX-M-15	-	KPC-2	SHV-28.v1^	-	-	-	-	-	-	-	-	-	-	-	-	-	-	-	-	-	-	-	-	-	-	-	-	-	-	-	-	-	-
	SRR5132381	aac(3)-IIa.v1^;aac(6')-Ib-cr.v1^;armA^;strA.v1^;strB.v1	-	-	-	-	mphE.v2;msrE*	CatB4.v1?	-	sul1;sul2	-	-	dfrA14.v2*	OXA-1;TEM-1D.v1^	-	CTX-M-15	-	NDM-1	SHV-28.v1^	-	-	-	-	-	-	-	-	-	-	-	-	-	-	-	-	-	-	-	-	-	-	-	-	-	-	-	-	-	-
	SRR5341976	aac(3)-IIa.v1^;aac(6')-Ib-cr.v2;strA.v1^;strB.v1	-	-	qnrB1.v2^	-	-	CatB4.v1?	-	sul2	tet(A).v1	-	dfrA14.v2*	OXA-1;TEM-1D.v1^	-	CTX-M-15	-	-	SHV-28.v1^	-	-	-	-	-	-	-	-	-	-	-	-	-	-	-	-	-	-	-	-	-	-	-	-	-	-	-	-	-	-
	SRR5341977	aac(3)-IIa.v1^;strA.v1^;strB.v1	-	-	-	-	-	-	-	sul2	-	-	-	TEM-1D.v1^	-	CTX-M-15	-	-	SHV-28.v1^	-	-	-	-	-	-	-	-	-	-	-	-	-	-	-	-	-	-	-	-	-	-	-	-	-	-	-	-	-	-
	SRR5385452	aac(3)-IIa.v1^;aac(6')-Ib-cr.v2;strA.v1^;strB.v1	-	-	qnrB1.v2^	-	-	CatB4.v1?	-	sul2	tet(A).v1	-	dfrA14.v2*	OXA-1;TEM-1D.v1^	-	CTX-M-15	-	-	SHV-28.v1^	-	-	-	-	-	-	-	-	-	-	-	-	-	-	-	-	-	-	-	-	-	-	-	-	-	-	-	-	-	-
	SRR5385791	aac(3)-IIa.v1^;strA.v1^;strB.v1	-	-	-	-	-	-	-	sul2	tet(B).v2*	-	dfrA14.v2*	TEM-1D.v1^	-	CTX-M-15	-	-	SHV-28.v1^	-	-	-	-	-	-	-	-	-	-	-	-	-	-	-	-	-	-	-	-	-	-	-	-	-	-	-	-	-	-
	SRR5385955	aac(3)-IIa.v1^;aac(6')-Ib-cr.v2;strA.v1*;strB.v1	-	-	qnrB1.v2^;qnrS1	-	-	CatB4.v1?	-	sul2	tet(A).v1	-	dfrA14.v2*	OXA-1;TEM-1D.v1^	-	CTX-M-15	-	-	SHV-28.v1^	-	-	-	-	-	-	-	-	-	-	-	-	-	-	-	-	-	-	-	-	-	-	-	-	-	-	-	-	-	-
	SRR5385959	aac(3)-IIa.v1^;aac(6')-Ib-cr.v2;strA.v1*;strB.v1	-	-	qnrB1.v2^;qnrS1	-	-	CatB4.v1?	-	sul2	tet(A).v1	-	dfrA14.v2*	OXA-1;TEM-1D.v1^	-	CTX-M-15	-	-	SHV-28.v1^	-	-	-	-	-	-	-	-	-	-	-	-	-	-	-	-	-	-	-	-	-	-	-	-	-	-	-	-	-	-
	SRR5385983	aac(3)-IIa.v1^;aac(6')-Ib-cr.v2;strA.v1*;strB.v1	-	-	qnrB1.v2^;qnrS1	-	-	CatB4.v1?	-	sul2	tet(A).v1	-	dfrA14.v2*	OXA-1;TEM-1D.v1^	-	CTX-M-15	-	-	SHV-28.v1^	-	-	-	-	-	-	-	-	-	-	-	-	-	-	-	-	-	-	-	-	-	-	-	-	-	-	-	-	-	-
	SRR5386047	aac(3)-IIa.v1^;aac(6')-Ib-cr.v2;aph(3')-Ia*;strB.v1	-	-	qnrB1.v2^	-	-	CatB4.v1?	-	-	tet(A).v1;tetM.v1*	-	dfrA12;dfrA14.v2*	OXA-1;TEM-1D.v1^	-	CTX-M-15	-	-	SHV-28.v1^	-	-	-	-	-	-	-	-	-	-	-	-	-	-	-	-	-	-	-	-	-	-	-	-	-	-	-	-	-	-
	SRR5386068	aac(3)-IIa.v1^;aac(6')-Ib-cr.v2;aph(3')-Ia*;strB.v1	-	-	qnrB1.v2^	-	-	CatB4.v1?;floR.v1*	-	sul2	tet(A).v1;tetM.v1*	-	dfrA12;dfrA14.v2*	OXA-1;TEM-1D.v1^	-	CTX-M-15	-	-	SHV-28.v1^	-	-	-	-	-	-	-	-	-	-	-	-	-	-	-	-	-	-	-	-	-	-	-	-	-	-	-	-	-	-
	SRR5386199	aac(3)-IIa.v1^;aac(6')-Ib-cr.v2;strA.v1^;strB.v1	-	-	qnrB1.v2^	-	-	CatB4.v1?	-	sul2	tet(A).v1	-	dfrA14.v2*	OXA-1;TEM-1D.v1^	-	CTX-M-15	-	-	SHV-28.v1^	-	-	-	-	-	-	-	-	-	-	-	-	-	-	-	-	-	-	-	-	-	-	-	-	-	-	-	-	-	-
	SRR5386239	aac(3)-IIa.v1^;aac(6')-Ib-cr.v2;strA.v1^;strB.v1	-	-	qnrB1.v2^	-	-	CatB4.v1?	-	sul2	tet(A).v1	-	dfrA14.v2*	OXA-1;TEM-1D.v1^	-	CTX-M-15	-	-	SHV-28.v1^	-	-	-	-	-	-	-	-	-	-	-	-	-	-	-	-	-	-	-	-	-	-	-	-	-	-	-	-	-	-
	SRR5386275	aac(3)-IIa.v1^;aac(6')-Ib-cr.v2;strA.v1^;strB.v1	-	-	qnrB1.v2^	-	-	CatB4.v1?	-	sul2	tet(A).v1	-	dfrA14.v2*	OXA-1;TEM-1D.v1^	-	CTX-M-15	-	-	SHV-28.v1^	-	-	-	-	-	-	-	-	-	-	-	-	-	-	-	-	-	-	-	-	-	-	-	-	-	-	-	-	-	-
	SRR5386351	aac(3)-IIa.v1^;aac(6')-Ib-cr.v2;strA.v1^;strB.v1	-	-	qnrB1.v2^	-	-	CatB4.v1?	-	sul2	tet(A).v1	-	dfrA14.v2*	OXA-1;TEM-1D.v1^	-	CTX-M-15	-	-	SHV-28.v1^	-	-	-	-	-	-	-	-	-	-	-	-	-	-	-	-	-	-	-	-	-	-	-	-	-	-	-	-	-	-
	SRR5386396	aac(3)-IIa.v1^;aac(6')-Ib-cr.v2;strA.v1^;strB.v1	-	-	qnrB1.v2^	-	-	CatB4.v1?	-	sul2	tet(A).v1	-	dfrA14.v2*	OXA-1;TEM-1D.v1^	-	CTX-M-15	-	-	SHV-28.v1^	ybt 9; ICEKp3	5	11	6	5	1	34	15	9	5	5	11	-	-	-	-	-	-	-	-	-	-	-	-	-	-	-	-	-	-
	SRR5386612	aac(3)-IIa.v1^;aac(6')-Ib-cr.v2;strA.v1^;strB.v1	-	-	qnrB1.v2^	-	-	CatB4.v1?	-	sul2	tet(A).v1	-	dfrA14.v2*	OXA-1;TEM-1D.v1^	-	CTX-M-15	-	-	SHV-28.v1^	-	-	-	-	-	-	-	-	-	-	-	-	-	-	-	-	-	-	-	-	-	-	-	-	-	-	-	-	-	-
	SRR5386626	aac(3)-IIa.v1^;aac(6')-Ib-cr.v2;strA.v1^;strB.v1	-	-	qnrB1.v2^	-	-	CatB4.v1?	-	sul2	tet(A).v1	-	dfrA14.v2*	OXA-1;TEM-1D.v1^	-	CTX-M-15	-	-	SHV-28.v1^	-	-	-	-	-	-	-	-	-	-	-	-	-	-	-	-	-	-	-	-	-	-	-	-	-	-	-	-	-	-
	SRR5387037	aac(6')-Ib-cr.v2;strA.v1^;strB.v1	-	-	qnrB1.v2^	-	-	CatB4.v1?	-	sul2	tet(A).v1	-	dfrA14.v2*	OXA-1;TEM-1D.v1^	-	CTX-M-15	-	-	SHV-28.v1^	-	-	-	-	-	-	-	-	-	-	-	-	-	-	-	-	-	-	-	-	-	-	-	-	-	-	-	-	-	-
	SRR5387221	aac(3)-IIa.v1^;aac(6')-Ib-cr.v2;strA.v1^;strB.v1	-	-	qnrB1.v2^	-	-	CatB4.v1?	-	sul2	tet(A).v1	-	dfrA14.v2*	OXA-1;TEM-1D.v1^	-	CTX-M-15	-	-	SHV-28.v1^	-	-	-	-	-	-	-	-	-	-	-	-	-	-	-	-	-	-	-	-	-	-	-	-	-	-	-	-	-	-
	SRR5445912	aac(3)-IIa.v1^;aac(6')-Ib-cr.v2;strA.v1^;strB.v1	-	-	qnrB1.v2^	-	-	CatB4.v1?	-	sul2	tet(A).v1	-	dfrA14.v2*	OXA-1;TEM-1D.v1^	-	CTX-M-15	-	-	SHV-28.v1^	-	-	-	-	-	-	-	-	-	-	-	-	-	-	-	-	-	-	-	-	-	-	-	-	-	-	-	-	-	-
	SRR5445913	aac(3)-IIa.v1^;aac(6')-Ib'.v1*;aadA*;strA.v1^;strB.v1	-	-	qnrB1.v2^	-	-	CatB4.v1?	-	sul2	tet(A).v1	-	dfrA14.v2*	OXA-1;OXA-9.v1;TEM-1D.v1^	-	CTX-M-15	-	-	SHV-28.v1^	-	-	-	-	-	-	-	-	-	-	-	-	-	-	-	-	-	-	-	-	-	-	-	-	-	-	-	-	-	-
	SRR5445924	aac(3)-IIa.v1^;aac(6')-Ib-cr.v2;strA.v1^;strB.v1	-	-	qnrB1.v2^	-	-	CatB4.v1?	-	sul2	tet(A).v1	-	dfrA14.v2*	OXA-1;TEM-1D.v1^	-	CTX-M-15	-	-	SHV-28.v1^	-	-	-	-	-	-	-	-	-	-	-	-	-	-	-	-	-	-	-	-	-	-	-	-	-	-	-	-	-	-
	SRR5467367	aac(3)-IIa.v1^;aac(6')-Ib-cr.v2;strA.v1^;strB.v1	-	-	qnrB1.v2^	-	-	CatB4.v1?	-	sul2	tet(A).v1	-	dfrA14.v2*	OXA-1;TEM-1D.v1^	-	CTX-M-15	-	KPC-2	SHV-28.v1^	-	-	-	-	-	-	-	-	-	-	-	-	-	-	-	-	-	-	-	-	-	-	-	-	-	-	-	-	-	-
	SRR5467375	aac(3)-IIa.v1^;aac(6')-Ib-cr.v2;strA.v1^;strB.v1	-	-	qnrB1.v2^	-	-	CatB4.v1?	-	sul2	tet(A).v1	-	dfrA14.v2*	OXA-1;TEM-1D.v1^	-	CTX-M-15	-	-	SHV-28.v1^	-	-	-	-	-	-	-	-	-	-	-	-	-	-	-	-	-	-	-	-	-	-	-	-	-	-	-	-	-	-
	SRR5467414	ant(2'')-Ia	-	-	-	-	-	-	-	-	-	-	-	TEM-1D.v1^	-	-	-	KPC-2	SHV-28.v1^	-	-	-	-	-	-	-	-	-	-	-	-	-	-	-	-	-	-	-	-	-	-	-	-	-	-	-	-	-	-
	SRR5467419	aac(3)-IIa.v1^;aac(6')-Ib-cr.v2;strA.v1^;strB.v1	-	-	qnrB1.v2^	-	-	CatB4.v1?	-	sul2	tet(A).v1	-	dfrA14.v2*	OXA-1;TEM-1D.v1^	-	CTX-M-15	-	KPC-2	SHV-28.v1^	-	-	-	-	-	-	-	-	-	-	-	-	-	-	-	-	-	-	-	-	-	-	-	-	-	-	-	-	-	-
	SRR5513551	aac(3)-IIa.v1^;aac(6')-Ib-cr.v2;strA.v1^;strB.v1	-	-	qnrB1.v2^	-	-	CatB4.v1?	-	sul2	tet(A).v1	-	dfrA14.v2*	OXA-1;TEM-1D.v1^	-	CTX-M-15	-	-	SHV-28.v1^	-	-	-	-	-	-	-	-	-	-	-	-	-	-	-	-	-	-	-	-	-	-	-	-	-	-	-	-	-	-
	SRR5513554	strA.v1*;strB.v1*	-	-	-	-	-	-	-	sul2	tet(D)	-	dfrA14.v2*	TEM-1D.v1^	-	CTX-M-15	-	-	SHV-28.v1^	ybt 9; ICEKp3	5	11	6	5	1	25*-40%	37	9	5	5	11	-	-	-	-	-	-	-	-	-	-	-	-	-	-	-	-	-	-
	SRR5642087	aac(3)-IIa.v1^;aac(6')-Ib-cr.v2;strA.v1^;strB.v1	-	-	qnrB1.v2^	-	-	CatB4.v1?	-	sul2	tet(A).v1	-	dfrA14.v2*	OXA-1;TEM-1D.v1^	-	CTX-M-15	-	-	SHV-28.v1^	-	-	-	-	-	-	-	-	-	-	-	-	-	-	-	-	-	-	-	-	-	-	-	-	-	-	-	-	-	-
	SRR5660179	aac(3)-IId^;aac(6')-Ib-cr.v2	-	-	qnrB1.v2^	-	-	CatB4.v1?	-	-	tet(A).v1	-	dfrA14.v2*	OXA-1;TEM-1D.v1^	-	CTX-M-63	-	-	SHV-28.v1^	-	-	-	-	-	-	-	-	-	-	-	-	-	-	-	-	-	-	-	-	-	-	-	-	-	-	-	-	-	-
	SRR5666495	aac(6')-Ib'.v1	-	-	-	-	-	-	-	-	-	-	dfrA14.v2*	-	-	-	-	KPC-3	SHV-28.v1^	-	-	-	-	-	-	-	-	-	-	-	-	-	-	-	-	-	-	-	-	-	-	-	-	-	-	-	-	-	-
	SRR5666567	aac(3)-IIa.v1^;aac(6')-Ib'.v1	-	-	-	-	-	-	-	-	-	-	dfrA14.v2*	-	-	CTX-M-15	-	KPC-3	SHV-28.v1^	ybt 16; ICEKp12	6	15	5	4	11	33*	23	2	11	4	2	-	-	-	-	-	-	-	-	-	-	-	-	-	-	-	-	-	-
	SRR5666585	aac(3)-IIa.v1^;aac(6')-Ib-cr.v2;strA.v1^;strB.v1	-	-	qnrB1.v2^	-	-	CatB4.v1?	-	sul2	tet(A).v1	-	dfrA14.v2*	OXA-1;TEM-1D.v1^	-	CTX-M-15	-	-	SHV-28.v1^	-	-	-	-	-	-	-	-	-	-	-	-	-	-	-	-	-	-	-	-	-	-	-	-	-	-	-	-	-	-
	SRR5666598	aac(3)-IIa.v1^;aac(6')-Ib-cr.v2;strA.v1^;strB.v1	-	-	qnrB1.v2^	-	-	CatB4.v1?	-	sul2	tet(A).v1	-	dfrA14.v2*	OXA-1;TEM-1D.v1^	-	CTX-M-15	-	-	SHV-28.v1^	-	-	-	-	-	-	-	-	-	-	-	-	-	-	-	-	-	-	-	-	-	-	-	-	-	-	-	-	-	-
	SRR5714043	aac(3)-IIa.v1^;aac(6')-Ib-cr.v2;strA.v1^;strB.v1	-	-	qnrB1.v2^	-	-	CatB4.v1?	-	sul2	tet(A).v1	-	dfrA14.v2*	OXA-1;TEM-1D.v1^	-	CTX-M-15	-	OXA-48	SHV-28.v1^	-	-	-	-	-	-	-	-	-	-	-	-	-	-	-	-	-	-	-	-	-	-	-	-	-	-	-	-	-	-
	SRR5714101	aac(3)-IIa.v1^;aac(6')-Ib-cr.v2;strA.v1^;strB.v1	-	-	qnrB1.v2^	-	-	CatB4.v1?	-	sul2	tet(A).v1	-	dfrA14.v2*	OXA-1;TEM-1D.v1^	-	CTX-M-15	-	OXA-48	SHV-28.v1^	-	-	-	-	-	-	-	-	-	-	-	-	-	-	-	-	-	-	-	-	-	-	-	-	-	-	-	-	-	-
	SRR5973268	aac(3)-IIa.v1^;aac(6')-Ib-cr.v2;strA.v1^;strB.v1	-	-	qnrB1.v2^	-	-	CatB4.v1?	-	sul2	tet(A).v1	-	dfrA14.v2*	OXA-1;TEM-1D.v1^	-	CTX-M-15	-	-	SHV-106*	-	-	-	-	-	-	-	-	-	-	-	-	-	-	-	-	-	-	-	-	-	-	-	-	-	-	-	-	-	-
	SRR5973281	aac(3)-IIa.v1^;aac(6')-Ib-cr.v2;strA.v1^;strB.v1	-	-	qnrB1.v2^	-	-	CatB4.v1?	-	sul2	tet(A).v1	-	dfrA14.v2*	OXA-1;TEM-1D.v1^	-	CTX-M-15	-	-	SHV-106*	-	-	-	-	-	-	-	-	-	-	-	-	-	-	-	-	-	-	-	-	-	-	-	-	-	-	-	-	-	-
	SRR5973282	aac(3)-IIa.v1^;aac(6')-Ib-cr.v2;strA.v1^;strB.v1	-	-	qnrB1.v2^	-	-	CatB4.v1?	-	sul2	tet(A).v1	-	dfrA14.v2*	OXA-1;TEM-1D.v1^	-	CTX-M-15	-	-	SHV-106*	-	-	-	-	-	-	-	-	-	-	-	-	-	-	-	-	-	-	-	-	-	-	-	-	-	-	-	-	-	-
	SRR5973339	aac(3)-IIa.v1^;aac(6')-Ib-cr.v2;strA.v1^;strB.v1	-	-	qnrB1.v2^	-	-	CatB4.v1?	-	sul2	tet(A).v1	-	dfrA14.v2*	OXA-1;TEM-1D.v1^	-	CTX-M-15	-	-	SHV-106*	-	-	-	-	-	-	-	-	-	-	-	-	-	-	-	-	-	-	-	-	-	-	-	-	-	-	-	-	-	-
	SRR6348589	aac(3)-IIa.v1^;aac(6')-33;aac(6')-Ib-cr.v2;ant(2'')-Ia	-	-	qnrB1.v2^	-	-	CatB4.v1?	-	sul1;sul2	tet(A).v1	-	dfrA14.v2*	OXA-1;TEM-1D.v1	-	CTX-M-15	-	KPC-2*	SHV-28.v1^	-	-	-	-	-	-	-	-	-	-	-	-	-	-	-	-	-	-	-	-	-	-	-	-	-	-	-	-	-	-
	SRR6348591	aac(3)-IIa.v1^;aac(6')-Ib-cr.v2	-	-	qnrB1.v2^	-	-	CatB4.v1?	-	sul2	tet(A).v1	-	dfrA14.v2*	OXA-1	-	CTX-M-15	-	-	SHV-28.v1^	-	-	-	-	-	-	-	-	-	-	-	-	-	-	-	-	-	-	-	-	-	-	-	-	-	-	-	-	-	-
	SRR6348592	aac(3)-IIa.v1^;aac(6')-33;aac(6')-Ib-cr.v2;ant(2'')-Ia	-	-	qnrB1.v2^	-	-	CatB4.v1?	-	sul1;sul2	tet(A).v1	-	dfrA14.v2*	OXA-1;TEM-1D.v1	-	CTX-M-15	-	KPC-2*	SHV-28.v1^	-	-	-	-	-	-	-	-	-	-	-	-	-	-	-	-	-	-	-	-	-	-	-	-	-	-	-	-	-	-
	SRR6348593	aac(3)-IIa.v1^;aac(6')-33;aac(6')-Ib-cr.v2;ant(2'')-Ia	-	-	qnrB1.v2^	-	-	CatB4.v1?	-	sul1;sul2	tet(A).v1	-	dfrA14.v2*	OXA-1;TEM-1D.v1	-	CTX-M-15	-	KPC-2	SHV-28.v1^	-	-	-	-	-	-	-	-	-	-	-	-	-	-	-	-	-	-	-	-	-	-	-	-	-	-	-	-	-	-
	SRR6348594	aac(3)-IIa.v1^;aac(6')-Ib-cr.v2	-	-	qnrB1.v2^	-	-	CatB4.v1?	-	sul2	tet(A).v1	-	dfrA14.v2*	OXA-1	-	CTX-M-15	-	KPC-2	SHV-28.v1^	-	-	-	-	-	-	-	-	-	-	-	-	-	-	-	-	-	-	-	-	-	-	-	-	-	-	-	-	-	-
	SRR6348595	aac(3)-IIa.v1^;aac(6')-33;aac(6')-Ib-cr.v2;ant(2'')-Ia	-	-	qnrB1.v2^	-	-	CatB4.v1?	-	sul1;sul2	tet(A).v1	-	dfrA14.v2*	OXA-1;TEM-1D.v1	-	CTX-M-15	-	KPC-2	SHV-28.v1^	-	-	-	-	-	-	-	-	-	-	-	-	-	-	-	-	-	-	-	-	-	-	-	-	-	-	-	-	-	-
	SRR6348596	aac(3)-IIa.v1^;aac(6')-33;aac(6')-Ib-cr.v2;ant(2'')-Ia	-	-	qnrB1.v2^	-	-	CatB4.v1?	-	sul1;sul2	tet(A).v1	-	dfrA14.v2*	OXA-1;TEM-1D.v1	-	CTX-M-15	-	KPC-2*	SHV-28.v1^	-	-	-	-	-	-	-	-	-	-	-	-	-	-	-	-	-	-	-	-	-	-	-	-	-	-	-	-	-	-
	SRR6505294	aac(3)-IIa.v1^;aac(6')-Ib-cr.v2;strA.v1^;strB.v1	-	-	qnrB1.v2^	-	-	CatB4.v1?	-	sul2	-	-	dfrA14.v2*	OXA-1;TEM-1D.v1^	-	CTX-M-15	-	-	SHV-28.v1^	-	-	-	-	-	-	-	-	-	-	-	-	-	-	-	-	-	-	-	-	-	-	-	-	-	-	-	-	-	-
	SRR6505358	aac(3)-IIa.v1^;aac(6')-Ib-cr.v2;strA.v1^;strB.v1	-	-	qnrB1.v2^	-	-	CatB4.v1?	-	sul2	tet(A).v1	-	dfrA14.v2*	TEM-1D.v1^	-	CTX-M-15	-	-	SHV-28.v1^	-	-	-	-	-	-	-	-	-	-	-	-	-	-	-	-	-	-	-	-	-	-	-	-	-	-	-	-	-	-
	SRR6505401	aac(3)-IIa.v1^;aac(6')-Ib-cr.v2;strA.v1^;strB.v1	-	-	qnrB1.v2^	-	-	CatB4.v1?	-	sul2	tet(A).v1	-	dfrA14.v2*	OXA-1;TEM-1D.v1^	-	CTX-M-15	-	-	SHV-28.v1^	-	-	-	-	-	-	-	-	-	-	-	-	-	-	-	-	-	-	-	-	-	-	-	-	-	-	-	-	-	-
	SRR6505411	aac(3)-IIa.v1^;aac(6')-Ib-cr.v2;strA.v1^;strB.v1	-	-	qnrB1.v2^	-	-	CatB4.v1?	-	sul2	tet(A).v1	-	dfrA14.v2*	OXA-1;TEM-1D.v1^	-	CTX-M-15	-	-	SHV-28.v1^	-	-	-	-	-	-	-	-	-	-	-	-	-	-	-	-	-	-	-	-	-	-	-	-	-	-	-	-	-	-
	SRR6505415	aac(6')-Ib-cr.v2;strA.v1^;strB.v1	-	-	qnrB1.v2^	-	-	CatB4.v1?	-	sul2	tet(A).v1	-	dfrA14.v2*	OXA-1^;TEM-1D.v1^	-	CTX-M-15	-	-	SHV-28.v1^	-	-	-	-	-	-	-	-	-	-	-	-	-	-	-	-	-	-	-	-	-	-	-	-	-	-	-	-	-	-
	SRR6653995	strA.v1^;strB.v1	-	-	-	-	-	-	-	sul2	-	-	dfrA14.v2*	-	-	CTX-M-15	-	-	-	-	-	-	-	-	-	-	-	-	-	-	-	-	-	-	-	-	-	-	-	-	-	-	-	-	-	-	-	-	-
	SRR6710018	aac(3)-IIa.v1^;aac(6')-Ib-cr.v2;strA.v1^;strB.v1	-	-	qnrB1.v2^	-	-	CatB4.v1?	-	sul2	tet(A).v1	-	dfrA14.v2*	OXA-1;TEM-1D.v1^	-	CTX-M-15	-	-	SHV-28.v1^	-	-	-	-	-	-	-	-	-	-	-	-	-	-	-	-	-	-	-	-	-	-	-	-	-	-	-	-	-	-
	SRR6710021	aac(3)-IIa.v1^;aac(6')-Ib-cr.v2;strA.v1^;strB.v1	-	-	qnrB1.v2^	-	-	CatB4.v1?	-	sul2	tet(A).v1	-	dfrA14.v2*	OXA-1	-	CTX-M-15	-	KPC-2	SHV-28.v1^	-	-	-	-	-	-	-	-	-	-	-	-	-	-	-	-	-	-	-	-	-	-	-	-	-	-	-	-	-	-
	SRR6710023	aac(3)-IIa.v1^;aac(6')-Ib-cr.v2;strA.v1^;strB.v1	-	-	qnrB1.v2^	-	-	CatB4.v1?	-	sul2	tet(A).v1	-	dfrA14.v2*	OXA-1	-	CTX-M-15	-	KPC-2	SHV-28.v1^	-	-	-	-	-	-	-	-	-	-	-	-	-	-	-	-	-	-	-	-	-	-	-	-	-	-	-	-	-	-
	SRR6710024	aac(3)-IIa.v1^;aac(6')-Ib-cr.v2	-	-	qnrB1.v2^	-	-	CatB4.v1?	-	-	tet(A).v1	-	dfrA14.v2*	OXA-1;TEM-1D.v1^	-	-	-	KPC-2	SHV-28.v1^	-	-	-	-	-	-	-	-	-	-	-	-	-	-	-	-	-	-	-	-	-	-	-	-	-	-	-	-	-	-
	SRR6710025	aac(3)-IIa.v1^;aac(6')-Ib-cr.v2;strA.v1^;strB.v1	-	-	qnrB1.v2^	-	-	CatB4.v1?	-	sul2	tet(A).v1	-	dfrA14.v2*	OXA-1	-	CTX-M-15	-	KPC-2	SHV-28.v1^	-	-	-	-	-	-	-	-	-	-	-	-	-	-	-	-	-	-	-	-	-	-	-	-	-	-	-	-	-	-
	SRR6710026	aac(3)-IIa.v1^;aac(6')-Ib-cr.v2;strA.v1^;strB.v1	-	-	qnrB1.v2^	-	-	CatB4.v1?	-	sul2	tet(A).v1	-	dfrA14.v2*	OXA-1	-	CTX-M-15	-	KPC-2	SHV-28.v1^	-	-	-	-	-	-	-	-	-	-	-	-	-	-	-	-	-	-	-	-	-	-	-	-	-	-	-	-	-	-
	SRR6710147	aac(3)-IIa.v1^;aac(6')-Ib-cr.v2;strA.v1^;strB.v1	-	-	qnrB1.v2^	-	-	CatB4.v1?	-	sul2	tet(A).v1	-	dfrA14.v2*	OXA-1	-	CTX-M-15	-	KPC-2	SHV-28.v1^	-	-	-	-	-	-	-	-	-	-	-	-	-	-	-	-	-	-	-	-	-	-	-	-	-	-	-	-	-	-
	SRR6710150	aac(3)-IIa.v1^;aac(6')-Ib-cr.v2;ant(2'')-Ia;strA.v1^;strB.v1	-	-	qnrB1.v2^	-	-	CatB4.v1?	-	sul2	tet(A).v1	-	dfrA14.v2*	OXA-1	-	CTX-M-15	-	KPC-2	SHV-28.v1^	-	-	-	-	-	-	-	-	-	-	-	-	-	-	-	-	-	-	-	-	-	-	-	-	-	-	-	-	-	-
	SRR6710172	aac(3)-IIa.v1^;aac(6')-Ib-cr.v2;ant(2'')-Ia;strA.v1^;strB.v1	-	-	qnrB1.v2^	-	-	CatB4.v1?	-	sul2	tet(A).v1	-	dfrA14.v2*	OXA-1	-	CTX-M-15	-	KPC-2	SHV-28.v1^	-	-	-	-	-	-	-	-	-	-	-	-	-	-	-	-	-	-	-	-	-	-	-	-	-	-	-	-	-	-
	SRR6710173	aac(3)-IIa.v1^;aac(6')-Ib-cr.v2;ant(2'')-Ia;strA.v1^;strB.v1	-	-	qnrB1.v2^	-	-	CatB4.v1?	-	sul2	tet(A).v1	-	dfrA14.v2*	OXA-1	-	CTX-M-15	-	KPC-2	-	-	-	-	-	-	-	-	-	-	-	-	-	-	-	-	-	-	-	-	-	-	-	-	-	-	-	-	-	-	-
	SRR6710175	aac(3)-IIa.v1^;aac(6')-Ib-cr.v2;strA.v1^;strB.v1	-	-	qnrB1.v2^	-	-	CatB4.v1?	-	sul2	tet(A).v1	-	dfrA14.v2*	OXA-1	-	CTX-M-15	-	KPC-2	SHV-28.v1^	-	-	-	-	-	-	-	-	-	-	-	-	-	-	-	-	-	-	-	-	-	-	-	-	-	-	-	-	-	-
	SRR6710185	aac(3)-IIa.v1^;aac(6')-Ib-cr.v2;strA.v1^;strB.v1	-	-	qnrB1.v2^	-	-	CatB4.v1?	-	sul2	-	-	dfrA14.v2*	OXA-1;TEM-1D.v1^	-	CTX-M-15	-	-	SHV-28.v1^	-	-	-	-	-	-	-	-	-	-	-	-	-	-	-	-	-	-	-	-	-	-	-	-	-	-	-	-	-	-
	SRR6710482	aac(3)-IIa.v1^;aac(6')-Ib-cr.v2;strA.v1^;strB.v1	-	-	qnrB1.v2^	-	-	CatB4.v1?	-	sul2	tet(A).v1	-	dfrA14.v2*	OXA-1	-	CTX-M-15	-	KPC-2	SHV-28.v1^	-	-	-	-	-	-	-	-	-	-	-	-	-	-	-	-	-	-	-	-	-	-	-	-	-	-	-	-	-	-
	SRR6710484	aac(3)-IIa.v1^;aac(6')-Ib-cr.v2;strA.v1^;strB.v1	-	-	qnrB1.v2^	-	-	CatB4.v1?	-	sul2	tet(A).v1	-	dfrA14.v2*	OXA-1	-	CTX-M-15	-	KPC-2	SHV-28.v1^	-	-	-	-	-	-	-	-	-	-	-	-	-	-	-	-	-	-	-	-	-	-	-	-	-	-	-	-	-	-
	SRR6710485	aac(3)-IIa.v1^;aac(6')-Ib-cr.v2;strA.v1^;strB.v1	-	-	qnrB1.v2^	-	-	CatB4.v1?	-	sul2	tet(A).v1	-	dfrA14.v2*	OXA-1	-	CTX-M-15	-	KPC-2	SHV-28.v1^	-	-	-	-	-	-	-	-	-	-	-	-	-	-	-	-	-	-	-	-	-	-	-	-	-	-	-	-	-	-
	SRR6710486	aac(3)-IIa.v1^;aac(6')-Ib-cr.v2;strA.v1^;strB.v1	-	-	qnrB1.v2^	-	-	CatB4.v1?	-	sul2	tet(A).v1	-	dfrA14.v2*	OXA-1	-	CTX-M-15	-	KPC-2	SHV-28.v1^	-	-	-	-	-	-	-	-	-	-	-	-	-	-	-	-	-	-	-	-	-	-	-	-	-	-	-	-	-	-
	SRR6710632	aac(3)-IIa.v1^;aac(6')-Ib-cr.v2;strA.v1^;strB.v1	-	-	qnrB1.v2^	-	-	CatB4.v1?	-	sul2	tet(A).v1	-	dfrA14.v2*	OXA-1	-	CTX-M-15	-	KPC-2	SHV-28.v1^	-	-	-	-	-	-	-	-	-	-	-	-	-	-	-	-	-	-	-	-	-	-	-	-	-	-	-	-	-	-
	SRR6710634	strA.v1^;strB.v1	-	-	-	-	-	-	-	sul2	-	-	dfrA14.v2*	TEM-1D.v1^	-	CTX-M-15	-	KPC-2	SHV-28.v1^	-	-	-	-	-	-	-	-	-	-	-	-	-	-	-	-	-	-	-	-	-	-	-	-	-	-	-	-	-	-
	SRR6710637	aac(3)-IIa.v1^;aac(6')-Ib-cr.v2;ant(2'')-Ia;strA.v1^;strB.v1	-	-	-	-	-	CatB4.v1?	-	sul2	tet(A).v1	-	dfrA14.v2*	OXA-1	-	CTX-M-15	-	KPC-2	-	-	-	-	-	-	-	-	-	-	-	-	-	-	-	-	-	-	-	-	-	-	-	-	-	-	-	-	-	-	-
	SRR6710663	strA.v1^;strB.v1	-	-	-	-	-	-	-	sul2	-	-	dfrA14.v2*	-	-	CTX-M-15	-	KPC-2	SHV-28.v1^	-	-	-	-	-	-	-	-	-	-	-	-	-	-	-	-	-	-	-	-	-	-	-	-	-	-	-	-	-	-
	SRR6710664	aac(3)-IIa.v1^;aac(6')-Ib-cr.v2;strA.v1^;strB.v1	-	-	qnrB1.v2^	-	-	CatB4.v1?	-	sul2	tet(A).v1	-	dfrA14.v2*	OXA-1	-	CTX-M-15	-	KPC-2	SHV-28.v1^	-	-	-	-	-	-	-	-	-	-	-	-	-	-	-	-	-	-	-	-	-	-	-	-	-	-	-	-	-	-
	SRR6710665	aac(3)-IIa.v1^;aac(6')-Ib-cr.v2;strA.v1^;strB.v1	-	-	qnrB1.v2^	-	-	CatB4.v1?	-	sul2	tet(A).v1	-	dfrA14.v2*	OXA-1	-	CTX-M-15	-	KPC-2	SHV-28.v1^	-	-	-	-	-	-	-	-	-	-	-	-	-	-	-	-	-	-	-	-	-	-	-	-	-	-	-	-	-	-
	SRR6713425	aac(3)-IIa.v1^;aac(6')-Ib-cr.v2;strA.v1^;strB.v1	-	-	qnrB1.v2^	-	-	CatB4.v1?	-	sul2	tet(A).v1	-	dfrA14.v2*	OXA-1	-	CTX-M-15	-	KPC-2	SHV-28.v1^	-	-	-	-	-	-	-	-	-	-	-	-	-	-	-	-	-	-	-	-	-	-	-	-	-	-	-	-	-	-
	SRR6713427	aac(3)-IIa.v1^;aac(6')-Ib-cr.v2	-	-	-	-	-	CatB4.v1?	-	-	-	-	-	OXA-1	-	-	-	KPC-2	SHV-28.v1^	-	-	-	-	-	-	-	-	-	-	-	-	-	-	-	-	-	-	-	-	-	-	-	-	-	-	-	-	-	-
	SRR6844958	aac(3)-IIa.v1^;aac(6')-33;aac(6')-Ib-cr.v2;ant(2'')-Ia	-	-	qnrB1.v2^	-	-	CatB4.v1?	-	sul1;sul2	tet(A).v1	-	dfrA14.v2*	OXA-1;TEM-1D.v1	-	CTX-M-15	-	KPC-2	SHV-28.v1^	-	-	-	-	-	-	-	-	-	-	-	-	-	-	-	-	-	-	-	-	-	-	-	-	-	-	-	-	-	-
	SRR6844959	aac(3)-IIa.v1^;aac(6')-Ib-cr.v2	-	-	qnrB1.v2^	-	-	CatB4.v1?	-	sul2	tet(A).v1	-	dfrA14.v2*	OXA-1	-	CTX-M-15	-	KPC-2	SHV-28.v1^	-	-	-	-	-	-	-	-	-	-	-	-	-	-	-	-	-	-	-	-	-	-	-	-	-	-	-	-	-	-
	SRR6845004	aac(3)-IIa.v1^;aac(6')-Ib-cr.v2	-	-	qnrB1.v2^	-	-	CatB4.v1?	-	sul2	tet(A).v1	-	dfrA14.v2*	OXA-1	-	CTX-M-15	-	-	SHV-28.v1^	-	-	-	-	-	-	-	-	-	-	-	-	-	-	-	-	-	-	-	-	-	-	-	-	-	-	-	-	-	-
	SRR6845005	aac(3)-IIa.v1^;aac(6')-33;aac(6')-Ib-cr.v2;ant(2'')-Ia	-	-	qnrB1.v2^	-	-	CatB4.v1?	-	sul1;sul2	tet(A).v1	-	dfrA14.v2*	OXA-1;TEM-1D.v1	-	CTX-M-15	-	KPC-2	SHV-28.v1^	-	-	-	-	-	-	-	-	-	-	-	-	-	-	-	-	-	-	-	-	-	-	-	-	-	-	-	-	-	-
	SRR6892699	aac(3)-IIa.v1^;aac(6')-Ib-cr.v2;aadA*?;aadA5;strA.v1^;strB.v1	-	-	qnrB1.v2^	-	-	CatB4.v1?	-	sul2	tet(A).v1	-	dfrA14.v2*;dfrA17	TEM-1D.v1^	-	CTX-M-15	-	-	SHV-28.v1^	-	-	-	-	-	-	-	-	-	-	-	-	-	-	-	-	-	-	-	-	-	-	-	-	-	-	-	-	-	-
	SRR6892773	aac(3)-IIa.v1;aac(6')-Ib-cr.v2;aadA*;aadA16*;aph3-Ia.v1^	-	-	qnrB6^	-	ereA2*	CatB4.v1?;catA1^	arr-2	sul1	tet(D)	-	-	OXA-1;TEM-1D.v1^	-	CTX-M-15	-	-	SHV-28.v1^	-	-	-	-	-	-	-	-	-	-	-	-	-	-	-	-	-	-	-	-	-	-	-	-	-	-	-	-	-	-
	SRR6892777	aac(3)-IIa.v1;aac(6')-Ib-cr.v2;aadA*;aadA16*;aph3-Ia.v1^	-	-	qnrB6^	-	ereA2*	CatB4.v1?;catA1^	arr-2	sul1	tet(D)	-	dfrA27	OXA-1;TEM-1D.v1^	-	CTX-M-15	-	-	SHV-28.v1^	-	-	-	-	-	-	-	-	-	-	-	-	-	-	-	-	-	-	-	-	-	-	-	-	-	-	-	-	-	-
	SRR6958772	aac(6')-Ib-cr.v2;aadA16*	-	-	-	-	-	CatB4.v1?	arr-3	sul1	tet(A).v1	-	dfrA27	OXA-1	-	-	-	NDM-5	SHV-28.v1^	-	-	-	-	-	-	-	-	-	-	-	-	-	-	-	-	-	-	-	-	-	-	-	-	-	-	-	-	-	-
	SRR6958850	aac(6')-Ib-cr.v2;aadA16*	-	-	qnrB6^	-	-	CatB4.v1;floR.v1*	arr-3	sul1;sul1	-	-	dfrA27	OXA-1	-	-	-	NDM-1	SHV-28.v1^	-	-	-	-	-	-	-	-	-	-	-	-	-	-	-	-	-	-	-	-	-	-	-	-	-	-	-	-	-	-
	SRR7345600	aac(3)-IIa.v1^;aac(6')-Ib-cr.v2;strA.v1^;strB.v1	-	-	qnrB1.v2^	-	-	CatB4.v1?	-	sul2	tet(A).v1	-	dfrA14.v2*	OXA-1;TEM-1D.v1^	-	CTX-M-15	-	-	SHV-28.v1^	-	-	-	-	-	-	-	-	-	-	-	-	-	-	-	-	-	-	-	-	-	-	-	-	-	-	-	-	-	-
	SRR7345601	aac(3)-IIa.v1^;aac(6')-Ib-cr.v2;strA.v1^;strB.v1	-	-	-	-	-	CatB4.v1?	-	sul2	-	-	dfrA14.v2*	OXA-1;TEM-1D.v1^	-	CTX-M-15	-	-	SHV-28.v1^	-	-	-	-	-	-	-	-	-	-	-	-	-	-	-	-	-	-	-	-	-	-	-	-	-	-	-	-	-	-
	SRR7345602	aac(3)-IIa.v1^;aac(6')-Ib-cr.v2;strA.v1^;strB.v1	-	-	qnrB1.v2^	-	-	CatB4.v1?	-	sul2	tet(A).v1	-	dfrA14.v2*	OXA-1;TEM-1D.v1^	-	CTX-M-15	-	-	SHV-28.v1^	-	-	-	-	-	-	-	-	-	-	-	-	-	-	-	-	-	-	-	-	-	-	-	-	-	-	-	-	-	-
	SRR7345603	strA.v1^;strB.v1	-	-	qnrB1.v2^	-	-	-	-	sul2	-	-	dfrA14.v2*	TEM-1D.v1^	-	CTX-M-15	-	-	SHV-28.v1^	-	-	-	-	-	-	-	-	-	-	-	-	-	-	-	-	-	-	-	-	-	-	-	-	-	-	-	-	-	-
	SRR7345604	aac(3)-IIa.v1^;aac(6')-Ib-cr.v2;strA.v1^;strB.v1	-	-	qnrB1.v2^	-	-	CatB4.v1?	-	sul2	tet(A).v1	-	dfrA14.v2*	OXA-1;TEM-1D.v1^	-	CTX-M-15	-	-	SHV-28.v1^	-	-	-	-	-	-	-	-	-	-	-	-	-	-	-	-	-	-	-	-	-	-	-	-	-	-	-	-	-	-
	SRR7345605	aac(3)-IIa.v1^;aac(6')-Ib-cr.v2;strA.v1^;strB.v1	-	-	qnrB1.v2^	-	-	CatB4.v1?	-	sul2	tet(A).v1	-	dfrA14.v2*	OXA-1;TEM-1D.v1^	-	CTX-M-15	-	-	SHV-28.v1^	-	-	-	-	-	-	-	-	-	-	-	-	-	-	-	-	-	-	-	-	-	-	-	-	-	-	-	-	-	-
	SRR7371314	aac(3)-IV;aadA2;aadA^;aph(4)-Ia;strA.v1^;strB.v1	-	-	qnrB19^	-	-	cmlA1*	-	sul2;sul3	tet(A).v1	-	dfrA14.v2*	TEM-1D.v1^	-	CTX-M-15	-	-	SHV-28.v1^	-	-	-	-	-	-	-	-	-	-	-	-	-	-	-	-	-	-	-	-	-	-	-	-	-	-	-	-	-	-
	SRR7614722	aac(3)-IIa.v1^;aac(6')-Ib-cr.v2	-	-	qnrB1.v2^;qnrS1	-	-	CatB4.v1?	-	sul2	tet(A).v1	-	dfrA14.v2*	OXA-1;TEM-1D.v1^	-	CTX-M-15	-	OXA-48	SHV-28.v1^	-	-	-	-	-	-	-	-	-	-	-	-	-	-	-	-	-	-	-	-	-	-	-	-	-	-	-	-	-	-
	SRR7828651	aadA2^;aph3-Ia.v1*?	-	-	qnrS1	-	mphA	-	-	sul1;sul2	tet(A).v1	-	dfrA12	-	-	CTX-M-15	-	-	SHV-28.v1^	-	-	-	-	-	-	-	-	-	-	-	-	-	-	-	-	-	-	-	-	-	-	-	-	-	-	-	-	-	-
	SRR7828847	aac(6')-Ib-cr.v2;strA.v1^;strB.v1	-	-	qnrB1.v2^	-	-	CatB4.v1?	-	sul2	tet(A).v1	-	dfrA14.v2*	OXA-1;TEM-1D.v1^	-	CTX-M-15	-	-	SHV-28.v1^	-	-	-	-	-	-	-	-	-	-	-	-	-	-	-	-	-	-	-	-	-	-	-	-	-	-	-	-	-	-
	SRR8054562	aac(3)-IIa.v1^;aac(6')-Ib-cr.v2;strA.v1^;strB.v1	-	-	qnrB1.v2^	-	-	CatB4.v1?	-	sul2	tet(A).v1	-	dfrA14.v2*	OXA-1;TEM-1D.v1^	-	CTX-M-15	-	-	SHV-28.v1^	-	-	-	-	-	-	-	-	-	-	-	-	-	-	-	-	-	-	-	-	-	-	-	-	-	-	-	-	-	-
	SRR8174990	aac(6')-Ib-cr.v2;strA.v1^;strB.v1	-	-	qnrB1.v2^	-	-	CatB4.v1?	-	sul2	tet(A).v1	-	dfrA14.v2*	OXA-1;TEM-1D.v1^	-	CTX-M-15	-	-	SHV-28.v1^	-	-	-	-	-	-	-	-	-	-	-	-	-	-	-	-	-	-	-	-	-	-	-	-	-	-	-	-	-	-
	SRR8199196	aac(3)-IIa.v1^;aac(6')-Ib-cr.v2;strA.v1^;strB.v1	-	-	qnrB1.v2^	-	-	CatB4.v1?	-	sul2	tet(A).v1	-	dfrA14.v2*	OXA-1;TEM-1D.v1^	-	CTX-M-15	-	-	SHV-28.v1^	-	-	-	-	-	-	-	-	-	-	-	-	-	-	-	-	-	-	-	-	-	-	-	-	-	-	-	-	-	-
	SRR8199197	aac(3)-IIa.v1^;aac(6')-Ib-cr.v2;strA.v1^;strB.v1	-	-	qnrB1.v2^	-	-	CatB4.v1?	-	sul2	tet(A).v1	-	dfrA14.v2*	OXA-1;TEM-1D.v1^	-	CTX-M-15	-	-	SHV-28.v1^	-	-	-	-	-	-	-	-	-	-	-	-	-	-	-	-	-	-	-	-	-	-	-	-	-	-	-	-	-	-
	SRR8199199	aac(3)-IIa.v1^;aac(6')-Ib-cr.v2;strA.v1^;strB.v1	-	-	qnrB1.v2^	-	-	CatB4.v1?	-	sul2	tet(A).v1	-	dfrA14.v2*	OXA-1;TEM-1D.v1^	-	CTX-M-15	-	-	SHV-28.v1^	-	-	-	-	-	-	-	-	-	-	-	-	-	-	-	-	-	-	-	-	-	-	-	-	-	-	-	-	-	-
	SRR8199533	strA.v1^;strB.v1	-	-	-	-	-	-	-	sul2	-	-	dfrA14.v2*	TEM-1D.v1^	-	CTX-M-15	-	-	SHV-28.v1^	-	-	-	-	-	-	-	-	-	-	-	-	-	-	-	-	-	-	-	-	-	-	-	-	-	-	-	-	-	-
	SRR8208078	aac(3)-IIa.v1^;aac(6')-Ib-cr.v2;strA.v1^;strB.v1	-	-	qnrB1.v2^	-	-	-	-	sul2	-	-	dfrA14.v2*	OXA-1;TEM-1D.v1^	-	CTX-M-15	-	-	SHV-28.v1^	-	-	-	-	-	-	-	-	-	-	-	-	-	-	-	-	-	-	-	-	-	-	-	-	-	-	-	-	-	-
	SRR8208079	aac(3)-IIa.v1^;aac(6')-Ib-cr.v2;strA.v1^;strB.v1	-	-	qnrB1.v2^	-	-	-	-	sul2	tet(A).v1	-	dfrA14.v2*	OXA-1;TEM-1D.v1^	-	CTX-M-15	-	-	SHV-28.v1^	-	-	-	-	-	-	-	-	-	-	-	-	-	-	-	-	-	-	-	-	-	-	-	-	-	-	-	-	-	-
	SRR8286452	aac(6')-Ib-cr.v2;strA.v1^;strB.v1	-	-	qnrB1.v2^	-	-	CatB4.v1?	-	sul2	tet(A).v1	-	dfrA14.v2*	OXA-1;TEM-1D.v1^	-	CTX-M-15	-	-	SHV-28.v1^	-	-	-	-	-	-	-	-	-	-	-	-	-	-	-	-	-	-	-	-	-	-	-	-	-	-	-	-	-	-
	SRR8286537	aac(3)-IIa.v1^;aac(6')-Ib4;aadA*;aph(3')-Ia;strA.v1^;strB.v1	-	fosA3	qnrB1.v2^	-	mphA	catB3.v2	arr-3	sul1;sul1;sul2	tet(A).v1	-	dfrA14.v2*	DHA-1;OXA-1;OXA-10;TEM-1D.v1^	-	CTX-M-15	-	-	SHV-28.v1^	-	-	-	-	-	-	-	-	-	-	-	-	-	-	-	-	-	-	-	-	-	-	-	-	-	-	-	-	-	-
	SRR8286538	aac(3)-IIa.v1^;aadA*;aph(3')-Ia;strA.v1^;strB.v1	-	fosA3	qnrB1.v2^	-	mphA	floR.v2*	arr-3	sul1;sul1;sul2	tet(A).v1	-	dfrA14.v2*	DHA-1;OXA-1;OXA-10;TEM-1D.v1^	-	CTX-M-15	-	-	SHV-28.v1^	-	-	-	-	-	-	-	-	-	-	-	-	-	-	-	-	-	-	-	-	-	-	-	-	-	-	-	-	-	-
	SRR8286540	aac(3)-IIa.v1^;aac(6')-Ib4;aadA*;aph(3')-Ia;strA.v1^;strB.v1	-	fosA3	qnrB1.v2^	-	-	-	arr-3	sul2	tet(A).v1	-	dfrA14.v2*	DHA-1;OXA-1;OXA-10;TEM-1D.v1^	-	CTX-M-15	-	-	SHV-28.v1^	-	-	-	-	-	-	-	-	-	-	-	-	-	-	-	-	-	-	-	-	-	-	-	-	-	-	-	-	-	-
	SRR8286543	aac(3)-IIa.v1^;aac(6')-Ib-cr.v2;aadA*;aph(3')-Ia;strA.v1^;strB.v1	-	fosA3	qnrB1.v2^	-	mphA	catB3.v2	arr-3	sul1;sul1;sul2	tet(A).v1	-	dfrA14.v2*	DHA-1;OXA-1;OXA-10;TEM-1D.v1^	-	CTX-M-15	-	-	SHV-28.v1^	-	-	-	-	-	-	-	-	-	-	-	-	-	-	-	-	-	-	-	-	-	-	-	-	-	-	-	-	-	-
	SRR8365871	aac(3)-IIa.v1^;aac(6')-Ib-cr.v2;strA.v1^;strB.v1	-	-	qnrB1.v2^	-	-	CatB4.v1?	-	sul2	tet(A).v1	-	dfrA14.v2*	OXA-1;TEM-1D.v1^	-	CTX-M-15	-	-	SHV-28.v1^	-	-	-	-	-	-	-	-	-	-	-	-	-	-	-	-	-	-	-	-	-	-	-	-	-	-	-	-	-	-
	SRR8810150	aac(6')-Ib-cr.v2;aadA^;strA.v1^;strB.v1	-	-	qnrB1.v2^	-	-	CatB4.v1?;floR.v1*	-	sul2	tet(A).v1*	-	dfrA14.v2*	OXA-1;TEM-1D.v1^	-	CTX-M-15	-	-	SHV-28.v1^	-	-	-	-	-	-	-	-	-	-	-	-	-	-	-	-	-	-	-	-	-	-	-	-	-	-	-	-	-	-
	SRR8810231	aac(6')-Ib-cr.v2;aadA^;strA.v1^;strB.v1	-	-	qnrB1.v2^	-	-	CatB4.v1?;floR.v1*	-	sul2	tet(A).v1	-	dfrA14.v2*	OXA-1;TEM-1D.v1^	-	CTX-M-15	-	-	SHV-28.v1^	-	-	-	-	-	-	-	-	-	-	-	-	-	-	-	-	-	-	-	-	-	-	-	-	-	-	-	-	-	-
	SRR8810423	aac(3)-IIa.v1^;aac(6')-Ib-cr.v2;strA.v1^;strB.v1	-	-	qnrB1.v2^	-	-	CatB4.v1?	-	sul2	tet(A).v1	-	dfrA14.v2*	OXA-1;TEM-1D.v1^	-	CTX-M-15	-	-	SHV-28.v1^	-	-	-	-	-	-	-	-	-	-	-	-	-	-	-	-	-	-	-	-	-	-	-	-	-	-	-	-	-	-
	SRR9062546	aac(3)-IIa.v1^;strA.v1^;strB.v1	-	-	-	-	-	-	-	sul2	-	-	dfrA14.v2*	-	-	CTX-M-15	-	KPC-3	SHV-28.v1^	ybt 10; ICEKp4	16	12	4	3	3	61	54	3	10	9	39	-	-	-	-	-	-	-	-	-	-	-	-	-	-	-	-	-	-
	SRR9217826	aac(3)-IIa.v1^;aac(6')-Ib-cr.v2;strA.v1^;strB.v1	-	-	qnrB1.v2^	-	mphA	CatB4.v1?	-	sul2	tet(A).v1	-	dfrA14.v2*	OXA-1	-	CTX-M-15	-	KPC-2	SHV-28.v1^	-	-	-	-	-	-	-	-	-	-	-	-	-	-	-	-	-	-	-	-	-	-	-	-	-	-	-	-	-	-
	SRR9217848	aac(6')-Ib-cr.v2	-	-	qnrB1.v2^	-	mphA	CatB4.v1?	-	-	tet(A).v1	-	dfrA14.v2*	OXA-1*	-	-	-	KPC-2	SHV-28.v1^	-	-	-	-	-	-	-	-	-	-	-	-	-	-	-	-	-	-	-	-	-	-	-	-	-	-	-	-	-	-
	SRR9309433	-	-	-	-	-	-	-	-	-	-	-	dfrA14.v2*	-	-	-	-	KPC-3	SHV-28.v1^	-	-	-	-	-	-	-	-	-	-	-	-	-	-	-	-	-	-	-	-	-	-	-	-	-	-	-	-	-	-
	SRR9309434	aac(3)-IIa.v1^;aac(6')-33;aac(6')-Ib-cr.v2;ant(2'')-Ia	-	-	-	-	-	CatB4.v1?	-	sul1;sul2	tet(D)	-	dfrA14.v2*	OXA-1;TEM-1D.v1	-	CTX-M-15	-	KPC-2	-	-	-	-	-	-	-	-	-	-	-	-	-	-	-	-	-	-	-	-	-	-	-	-	-	-	-	-	-	-	-
	SRR9615970	aac(3)-IIa.v1^;aac(6')-Ib-cr.v2;strA.v1^;strB.v1	-	-	qnrB1.v2^	-	-	CatB4.v1?	-	sul2	tet(A).v1	-	dfrA14.v2*	OXA-1;TEM-206	-	CTX-M-15	-	-	SHV-28.v1^	-	-	-	-	-	-	-	-	-	-	-	-	-	-	-	-	-	-	-	-	-	-	-	-	-	-	-	-	-	-
	SRR9647556	aac(3)-IIa.v1^;aac(6')-Ib-cr.v2;aadA^;strA.v1^;strB.v1	-	-	qnrB1.v2^	-	-	CatB4.v1?	-	sul2	tet(A).v1	-	dfrA14.v2*	OXA-1;TEM-1D.v1^	-	CTX-M-15	-	-	SHV-28.v1^	-	-	-	-	-	-	-	-	-	-	-	-	-	-	-	-	-	-	-	-	-	-	-	-	-	-	-	-	-	-
	SRR9647682	aac(3)-IIa.v1^;aac(6')-Ib-cr.v2;aadA^;strA.v1^;strB.v1	-	-	qnrB1.v2^	-	-	CatB4.v1?	-	sul2	-	-	dfrA14.v2*	OXA-1;TEM-1D.v1^	-	CTX-M-15	-	-	SHV-28.v1^	-	-	-	-	-	-	-	-	-	-	-	-	-	-	-	-	-	-	-	-	-	-	-	-	-	-	-	-	-	-
	SRR9647688	strA.v1^;strB.v1	-	-	qnrB1.v2^	-	-	-	-	sul2	tet(A).v1	-	dfrA14.v2*	TEM-1D.v1^	-	CTX-M-15	-	-	SHV-28.v1^	-	-	-	-	-	-	-	-	-	-	-	-	-	-	-	-	-	-	-	-	-	-	-	-	-	-	-	-	-	-
	SRR9647690	aac(6')-Ib-cr.v2;aadA^;strA.v1^;strB.v1	-	-	qnrB1.v2^	-	-	CatB4.v1?;floR.v1*	-	sul2	tet(A).v1	-	dfrA14.v2*	OXA-1;TEM-1D.v1^	-	CTX-M-15	-	-	SHV-28.v1^	-	-	-	-	-	-	-	-	-	-	-	-	-	-	-	-	-	-	-	-	-	-	-	-	-	-	-	-	-	-
	SRR9734572	aac(3)-IIa.v1^;aac(6')-Ib-cr.v2;strA.v1^;strB.v1	-	-	qnrB1.v2^	-	-	CatB4.v1?	-	sul2	tet(A).v1	-	dfrA14.v2*	OXA-1;TEM-206	-	CTX-M-15	-	OXA-48	SHV-28.v1^	-	-	-	-	-	-	-	-	-	-	-	-	-	-	-	-	-	-	-	-	-	-	-	-	-	-	-	-	-	-
	SRR9734576	aac(6')-Ib-cr.v2;strA.v1^;strB.v1	-	-	qnrB1.v2^;qnrB4	-	-	-	-	sul2	tet(A).v1	-	dfrA14.v2*	DHA-1;OXA-1;TEM-1D.v1^	-	CTX-M-15	-	OXA-181	SHV-28.v1^	-	-	-	-	-	-	-	-	-	-	-	-	-	-	-	-	-	-	-	-	-	-	-	-	-	-	-	-	-	-
	SRR9854284	aac(3)-IIa.v1^;aac(6')-Ib-cr.v2;strA.v1^;strB.v1	-	-	qnrB1.v2^	-	-	CatB4.v1?	-	sul2	tet(A).v1	-	dfrA14.v2*	OXA-1;TEM-1D.v1^	-	CTX-M-15	-	-	SHV-28.v1^	ybt 10; ICEKp4	16	12	4	3	3	61	54	3	10	9	39	-	-	-	-	-	-	-	-	-	-	-	-	-	-	-	-	-	-
	SRR9858716	aac(3)-IIa.v1^;aac(6')-33;aac(6')-Ib-cr.v2;ant(2'')-Ia	-	-	qnrB1.v2^	-	-	CatB4.v1?	-	sul1;sul2	tet(A).v1	-	dfrA14.v2*	OXA-1;TEM-1D.v1	-	CTX-M-15	-	KPC-2*	SHV-28.v1^	-	-	-	-	-	-	-	-	-	-	-	-	-	-	-	-	-	-	-	-	-	-	-	-	-	-	-	-	-	-
	SRR9858717	aac(3)-IIa.v1^;aac(6')-Ib-cr.v2	-	-	qnrB1.v2^	-	-	CatB4.v1?	-	sul2	tet(A).v1	-	dfrA14.v2*	OXA-1	-	CTX-M-15	-	KPC-2	SHV-28.v1^	-	-	-	-	-	-	-	-	-	-	-	-	-	-	-	-	-	-	-	-	-	-	-	-	-	-	-	-	-	-
	SRR9858718	aac(3)-IIa.v1^;aac(6')-33;aac(6')-Ib-cr.v2;ant(2'')-Ia	-	-	qnrB1.v2^	-	-	CatB4.v1?	-	sul1;sul2	tet(A).v1	-	dfrA14.v2*	OXA-1;TEM-1D.v1	-	CTX-M-15	-	KPC-2	SHV-28.v1^	-	-	-	-	-	-	-	-	-	-	-	-	-	-	-	-	-	-	-	-	-	-	-	-	-	-	-	-	-	-
	SRR9858739	aac(3)-IIa.v1^;aac(6')-33;aac(6')-Ib-cr.v2;ant(2'')-Ia	-	-	qnrB1.v2^	-	-	CatB4.v1?	-	sul1;sul2	tet(A).v1	-	dfrA14.v2*	OXA-1;TEM-1D.v1	-	CTX-M-15	-	KPC-2*	SHV-28.v1^	-	-	-	-	-	-	-	-	-	-	-	-	-	-	-	-	-	-	-	-	-	-	-	-	-	-	-	-	-	-
	SRR9858761	aac(3)-IIa.v1^;aac(6')-Ib-cr.v2	-	-	qnrB1.v2^	-	-	CatB4.v1?	-	sul1	tet(A).v1*	-	dfrA25	OXA-1	-	-	-	KPC-3	-	ybt 9; ICEKp3	5	11	6	5	1	171	192	9	5	5	11	-	-	-	-	-	-	-	-	-	-	-	-	-	-	-	-	-	-
	SRR9858781	aac(3)-IIa.v1^;aac(6')-Ib-cr.v2;strA.v1^;strB.v1	-	-	qnrB1.v2^	-	-	CatB4.v1?	-	sul2	tet(A).v1	-	dfrA14.v2*	OXA-1;TEM-1D.v1^	-	CTX-M-15	-	-	SHV-28.v1^	ybt 9; ICEKp3	5	11	6	5	1	171	192	9	5	5	11	-	-	-	-	-	-	-	-	-	-	-	-	-	-	-	-	-	-
	SRR9858809	aac(3)-IIa.v1^;aac(6')-33;aac(6')-Ib-cr.v2;ant(2'')-Ia	-	-	qnrB1.v2^	-	-	CatB4.v1?	-	sul1;sul2	tet(A).v1	-	dfrA14.v2*	OXA-1;TEM-1D.v1	-	CTX-M-15	-	KPC-2	SHV-28.v1^	-	-	-	-	-	-	-	-	-	-	-	-	-	-	-	-	-	-	-	-	-	-	-	-	-	-	-	-	-	-
	SRR9858811	aac(3)-IIa.v1^;aac(6')-Ib-cr.v2	-	-	qnrB1.v2^	-	-	CatB4.v1?	-	sul2	tet(A).v1	-	dfrA14.v2*	OXA-1	-	CTX-M-15	-	-	SHV-28.v1^	-	-	-	-	-	-	-	-	-	-	-	-	-	-	-	-	-	-	-	-	-	-	-	-	-	-	-	-	-	-
	SRR9858838	aac(3)-IIa.v1^;aac(6')-Ib-cr.v2;strA.v1^;strB.v1	-	-	qnrB1.v2^	-	-	CatB4.v1?	-	sul2	tet(A).v1	-	dfrA14.v2*	OXA-1;TEM-1D.v1^	-	CTX-M-15	-	-	SHV-28.v1^	ybt 9; ICEKp3	5	11	6	5	1	171	192	9	5	5	11	-	-	-	-	-	-	-	-	-	-	-	-	-	-	-	-	-	-
	SRR9858850	aac(3)-IIa.v1^;aac(6')-Ib-cr.v2;strA.v1^;strB.v1	-	-	qnrB1.v2^	-	-	CatB4.v1?	-	sul2	tet(A).v1	-	dfrA14.v2*	OXA-1;TEM-1D.v1^	-	CTX-M-15	-	-	SHV-28.v1^	ybt 9; ICEKp3	5	11	6	5	1	171	192	9	5	5	134	-	-	-	-	-	-	-	-	-	-	-	-	-	-	-	-	-	-
	SRR9858876	aac(3)-IIa.v1^;aac(6')-Ib-cr.v2;strA.v1^;strB.v1	-	-	qnrB1.v2^	-	-	CatB4.v1?	-	sul2	tet(A).v1*	-	dfrA14.v2*	OXA-1;TEM-206	-	-	-	CTX-M-33	-	-	-	-	-	-	-	-	-	-	-	-	-	-	-	-	-	-	-	-	-	-	-	-	-	-	-	-	-	-	-
Legend
Column	Notes
strain	Strain ID
AGly	Aminoglycoside resistance
Col	Colistin resistance
Fcyn	Fosfomycin resistance
Flq	Fluoroquinolone resistance
Gly	Glycopeptides resistance
MLS	Macrolide resistance
Phe	Phenicol resistance
Rif	Rifampicin resistance
Sul	Sulfonamide resistance
Tet	Tetracycline resistance
Tgc	Tigecycline resistance
Tmt	Trimethoprim resistance
Bla	Beta-lactam resistance
Bla_inhR	Beta-lactamases with resistance to beta-lactamase inhibitors
Bla_ESBL	Extended-spectrum beta-lactam resistance
Bla_ESBL_inhR	Extended spectrum beta-lactamases with resistance to beta-lactamase inhibitors
Bla_Carb	Carbapenem resistance
Bla_chr	SHV alleles assumed to represent in the chromosomal.
[truncated: 9 more columns]

## Sheet: Table S6
Table S6. Unique genes detected in all four Armenian isolates and unique genes detected in ARM03 and ARM06.
	Gene	Annotation
	Unique genes detected in four Armenian isolates
	oadB	Oxaloacetate decarboxylase beta chain
	yeeO	putative FMN/FAD exporter YeeO
	Unique genes detected in ARM03 and ARM06
	ymoA_1	Modulating protein YmoA
	inhA	Isonitrile hydratase
	mcr-8.1	phosphoethanolamine--lipid A transferase MCR-8.1
	copR_1	Transcriptional activator protein CopR
	sasA_4	Adaptive-response sensory-kinase SasA
	dgkA_2	Diacylglycerol kinase
	sbmC_2	DNA gyrase inhibitor
	dap	D-aminopeptidase
	clsB_1	Cardiolipin synthase B
	hbpA	Heme-binding protein A
	no name	IS1182 family transposase ISCfr1
	no name	Glucose 1-dehydrogenase
	no name	IS3 family transposase ISKpn11

## Sheet: Table S7
Table S7. Plasmid replicons identified in all isolates in PG5
	ID	GENE	%Identity	%Overlap	HSP Length/Total Length	Contig	Start	End	Accession
	DRR076955	IncFIB(K)	98.93	100	560/560	NODE_17_length_78575_cov_36.165612	57142	57701	JN233704
	DRR121851	IncFIB(K)	98.93	100	560/560	NODE_24_length_17678_cov_29.843450	12632	13191	JN233704
	DRR121851	IncN2	100	100	477/477	NODE_19_length_33208_cov_63.522245	17129	16653	JF785549
	DRR124982	ColRNAI	100	100	130/130	NODE_45_length_9393_cov_148.102539	4741	4870	DQ298019
	DRR124982	IncFIB(K)	98.93	100	560/560	NODE_43_length_9965_cov_37.764646	4126	4685	JN233704
	DRR124987	ColRNAI	100	100	130/130	NODE_42_length_9393_cov_215.428233	3677	3806	DQ298019
	DRR124987	IncFIB(K)	98.93	100	560/560	NODE_23_length_69918_cov_40.113651	4126	4685	JN233704
	EuSCAPE_BE031	IncFIB(K)	98.93	100	560/560	NODE_27_length_36173_cov_17.445842	21429	20870	JN233704
	EuSCAPE_BE035	IncFIB(K)	98.93	100	560/560	NODE_17_length_98732_cov_16.622297	21223	20664	JN233704
	EuSCAPE_BE061	IncFIB(K)	98.93	100	560/560	NODE_20_length_78179_cov_18.430708	12545	13104	JN233704
	EuSCAPE_BE061	IncN	99.81	100	514/514	NODE_28_length_19825_cov_60.309114	19002	19515	AY046276
	EuSCAPE_DE012	IncFIB(K)	98.93	100	560/560	NODE_30_length_19135_cov_4.308342	12608	13167	JN233704
	EuSCAPE_DE012	IncL/M(pOXA-48)	100	100	661/661	NODE_10_length_199321_cov_18.034967	190464	191124	JN626286
	EuSCAPE_ES117	IncFIB(K)	98.93	100	560/560	NODE_19_length_77218_cov_35.082794	55810	56369	JN233704
	EuSCAPE_ES149	IncFIA(HI1)	98.45	99.74	387/388	NODE_134_length_1099_cov_1.144531	171	557	AF250878
	EuSCAPE_ES149	IncI1	98.59	100	142/142	NODE_49_length_3677_cov_1.610217	310	449	AP005147
	EuSCAPE_ES149	IncL/M(pOXA-48)	99.85	100	661/661	NODE_29_length_11454_cov_1.464979	1255	595	JN626286
	EuSCAPE_FR005	IncFIB(K)	98.93	100	560/560	NODE_24_length_67615_cov_40.982410	53729	54288	JN233704
	EuSCAPE_FR014	IncFIB(K)	98.93	100	560/560	NODE_39_length_19286_cov_53.098277	12544	13103	JN233704
	EuSCAPE_FR014	IncL/M(pOXA-48)	100	100	661/661	NODE_30_length_37371_cov_56.225976	8858	8198	JN626286
	EuSCAPE_FR030	IncN	99.81	100	514/514	NODE_33_length_10466_cov_107.942161	817	304	AY046276
	EuSCAPE_FR035	IncFIB(K)	98.93	100	560/560	NODE_15_length_119363_cov_46.332414	65635	65076	JN233704
	EuSCAPE_FR035	IncN	99.61	100	514/514	NODE_27_length_20313_cov_137.889169	824	311	AY046276
	EuSCAPE_FR040	IncFIB(K)	98.93	100	560/560	NODE_19_length_78178_cov_44.852323	12544	13103	JN233704
	EuSCAPE_FR040	IncL/M(pOXA-48)	100	100	661/661	NODE_39_length_13389_cov_32.577437	8858	8198	JN626286
	EuSCAPE_FR041	IncFIB(K)	98.93	100	560/560	NODE_36_length_19216_cov_44.714017	12544	13103	JN233704
	EuSCAPE_FR041	IncL/M(pOXA-48)	100	100	661/661	NODE_29_length_40540_cov_44.232300	8858	8198	JN626286
	EuSCAPE_FR043	IncFIB(K)	98.75	100	560/560	NODE_36_length_19216_cov_45.177054	6673	6114	JN233704
	EuSCAPE_FR043	IncL/M(pOXA-48)	100	100	661/661	NODE_40_length_12679_cov_57.920184	3822	4482	JN626286
	EuSCAPE_FR044	IncFIB(K)	98.93	100	560/560	NODE_31_length_19216_cov_45.174024	12544	13103	JN233704
	EuSCAPE_FR044	IncL/M(pOXA-48)	100	100	661/661	NODE_24_length_40760_cov_54.127074	31903	32563	JN626286
	EuSCAPE_FR054	IncFIB(K)	98.93	100	560/560	NODE_20_length_78179_cov_48.175100	65635	65076	JN233704
	EuSCAPE_FR070	IncFIB(K)	98.93	100	560/560	NODE_20_length_94317_cov_45.207105	87643	88202	JN233704
	EuSCAPE_FR070	IncL/M(pOXA-48)	100	100	661/661	NODE_30_length_19982_cov_59.337670	11125	11785	JN626286
	EuSCAPE_GR033	IncFIB(K)	98.93	100	560/560	NODE_20_length_78179_cov_22.584439	65635	65076	JN233704
	EuSCAPE_IL026	IncFIB(K)	98.93	100	560/560	NODE_24_length_77003_cov_6.748973	21194	20635	JN233704
	EuSCAPE_IL047	IncA/C2	100	100	417/417	NODE_28_length_39294_cov_8.163875	27886	28302	JN157804
	EuSCAPE_IL047	IncFIB(K)	98.93	100	560/560	NODE_34_length_19302_cov_10.803870	6759	6200	JN233704
	EuSCAPE_IT063	IncFIB(K)	98.93	100	560/560	NODE_20_length_78179_cov_21.362350	65635	65076	JN233704
	EuSCAPE_IT068	IncFIB(K)	98.93	100	560/560	NODE_28_length_34326_cov_27.612683	21782	21223	JN233704
	EuSCAPE_IT068	IncFIB(pQil)	100	100	740/740	NODE_27_length_34340_cov_19.656442	9466	10205	JN233705
	EuSCAPE_IT068	IncFII(K)	100	100	148/148	NODE_37_length_9922_cov_13.799228	3862	3715	CP000648
	EuSCAPE_IT076	ColRNAI	100	100	130/130	NODE_33_length_2850_cov_1.187748	1039	910	DQ298019
	EuSCAPE_IT076	IncFIB(K)	98.93	100	560/560	NODE_17_length_98999_cov_22.086460	21490	20931	JN233704
	EuSCAPE_IT113	IncFIB(K)	98.93	100	560/560	NODE_16_length_119363_cov_21.704111	65635	65076	JN233704
	EuSCAPE_IT161	Col440II	99.29	100	282/282	NODE_42_length_5434_cov_4.139205	3836	3555	CP023921.1
	EuSCAPE_IT161	ColRNAI	100	100	130/130	NODE_37_length_9253_cov_2.183046	1647	1518	DQ298019
	EuSCAPE_IT161	IncFIB(K)	98.93	100	560/560	NODE_22_length_78033_cov_10.839542	12545	13104	JN233704
	EuSCAPE_IT253	IncFIB(K)	98.93	100	560/560	NODE_20_length_78179_cov_30.670183	12545	13104	JN233704
	EuSCAPE_IT355	IncFIB(K)	98.93	100	560/560	NODE_24_length_35361_cov_17.485731	22817	22258	JN233704
	EuSCAPE_IT355	IncFIB(pQil)	100	100	740/740	NODE_26_length_28178_cov_14.638010	9466	10205	JN233705
	EuSCAPE_IT377	IncFIB(K)	98.93	100	560/560	NODE_21_length_69736_cov_10.408966	4102	4661	JN233704
	EuSCAPE_IT395	IncFIB(K)	98.93	100	560/560	NODE_23_length_71547_cov_15.190074	17819	17260	JN233704
	EuSCAPE_IT395	IncFIB(pQil)	100	100	740/740	NODE_34_length_14437_cov_87.762707	4381	3642	JN233705
	EuSCAPE_IT396	ColRNAI	100	100	130/130	NODE_63_length_1589_cov_2.225892	1512	1383	DQ298019
	EuSCAPE_IT396	IncFIB(K)	98.93	100	560/560	NODE_22_length_73444_cov_13.295983	19710	19151	JN233704
	EuSCAPE_IT396	IncFIB(pQil)	100	100	740/740	NODE_29_length_20592_cov_11.050787	9466	10205	JN233705
	EuSCAPE_IT400	ColpVC	98.45	100	193/193	NODE_48_length_2133_cov_291.574344	1208	1400	JX133088
	EuSCAPE_IT400	IncFIB(K)	98.93	100	560/560	NODE_22_length_69590_cov_9.877307	4102	4661	JN233704
	EuSCAPE_IT400	IncN	99.5	77.63	399/514	NODE_49_length_2006_cov_1.222683	1608	2006	AY046276
	EuSCAPE_MT003	IncFIB(K)	98.93	100	560/560	NODE_39_length_19708_cov_9.728824	14744	15303	JN233704
	EuSCAPE_MT003	IncFIB(Mar)	99.77	100	439/439	NODE_35_length_24615_cov_10.944988	23655	24093	JN420336
	EuSCAPE_MT003	IncL/M(pOXA-48)	100	100	661/661	NODE_29_length_40754_cov_5.617813	8858	8198	JN626286
	EuSCAPE_MT006	IncFIB(K)	98.93	100	560/560	NODE_21_length_69804_cov_8.968263	4102	4661	JN233704
	EuSCAPE_MT015	IncFIB(K)	98.93	100	560/560	NODE_22_length_59801_cov_14.699360	3915	3356	JN233704
	EuSCAPE_MT015	IncFIB(Mar)	99.77	100	439/439	NODE_29_length_31868_cov_17.105715	7669	7231	JN420336
	EuSCAPE_MT020	IncFIB(Mar)	99.77	100	439/439	NODE_20_length_63805_cov_10.137847	23655	24093	JN420336
	EuSCAPE_NO017	IncFIB(K)	98.93	100	560/560	NODE_31_length_19671_cov_4.498418	12608	13167	JN233704
	EuSCAPE_RO055	IncFIB(Mar)	100	100	439/439	NODE_41_length_19246_cov_15.949090	1280	842	JN420336
	EuSCAPE_RO055	IncFII(Yp)	99.13	100	230/230	NODE_28_length_60725_cov_27.341830	54641	54870	CP000670
	EuSCAPE_RO055	IncHI1B	99.47	100	570/570	NODE_26_length_69882_cov_16.219376	4953	4384	JN420336
	EuSCAPE_RO066	ColpVC	98.45	100	193/193	NODE_36_length_2133_cov_4.672983	609	801	JX133088
	EuSCAPE_RO066	IncFIB(K)	98.93	100	560/560	NODE_13_length_143144_cov_20.292453	77510	78069	JN233704
	EuSCAPE_RO066	IncFIB(pQil)	99.46	100	740/740	NODE_42_length_1403_cov_1.098645	1189	454	JN233705
	EuSCAPE_SI020	ColRNAI	100	100	130/130	NODE_37_length_1355_cov_1.322656	1173	1044	DQ298019
	EuSCAPE_SI020	IncFIB(K)	98.93	100	560/560	NODE_12_length_153277_cov_19.560345	87643	88202	JN233704
	EuSCAPE_TR125	IncFIB(K)	98.93	100	560/560	NODE_20_length_75203_cov_33.130684	53712	54271	JN233704
	EuSCAPE_TR125	IncL/M(pOXA-48)	100	100	661/661	NODE_27_length_25002_cov_80.025555	8858	8198	JN626286
	EuSCAPE_TR267	IncFIB(K)	98.93	100	560/560	NODE_14_length_151605_cov_15.561387	85900	86459	JN233704
	EuSCAPE_TR267	IncFIB(Mar)	99.54	100	439/439	NODE_19_length_121342_cov_15.595755	31786	32224	JN420336
	EuSCAPE_TR267	IncHI1B	99.3	100	570/570	NODE_28_length_33636_cov_14.334019	2880	3449	JN420336
	EuSCAPE_TR267	IncL/M(pOXA-48)	100	100	661/661	NODE_30_length_24989_cov_60.372160	8858	8198	JN626286
	EuSCAPE_TR274	IncFIB(K)	98.93	100	560/560	NODE_37_length_19280_cov_31.057016	12608	13167	JN233704
	EuSCAPE_TR274	IncFII(K)	98.65	100	148/148	NODE_36_length_19355_cov_35.936774	5732	5585	CP000648
	EuSCAPE_TR274	IncL/M(pOXA-48)	100	100	661/661	NODE_32_length_25002_cov_72.084968	8858	8198	JN626286
	SRR10058603	IncFIB(K)	98.93	100	560/560	NODE_21_length_34144_cov_43.861389	21513	20954	JN233704
	SRR10058603	IncR	100	100	251/251	NODE_31_length_10857_cov_45.559677	5286	5536	DQ449578
	SRR10127104	IncFIB(K)	98.93	100	560/560	NODE_22_length_77299_cov_43.029978	55810	56369	JN233704
	SRR10127105	IncFIB(K)	98.93	100	560/560	NODE_28_length_25668_cov_42.728402	4475	5034	JN233704
	SRR10127105	IncFIB(Mar)	100	100	439/439	NODE_10_length_199742_cov_43.980763	102333	102771	JN420336
	SRR10127105	IncHI1B	99.65	100	570/570	NODE_35_length_9674_cov_36.040108	544	1113	JN420336
	SRR10127120	Col440II	98.23	100	282/282	NODE_35_length_4253_cov_670.784586	3885	3604	CP023921.1
	SRR10127120	IncFIB(K)	98.93	100	560/560	NODE_21_length_77003_cov_34.449706	21194	20635	JN233704
	SRR10127130	IncFIB(K)	98.93	100	560/560	NODE_23_length_33934_cov_17.010137	12632	13191	JN233704
	SRR10127131	IncFIB(K)	98.93	100	560/560	NODE_31_length_33886_cov_21.977670	12608	13167	JN233704
	SRR10127132	IncFIB(K)	98.93	100	560/560	NODE_33_length_19633_cov_13.259855	12632	13191	JN233704
	SRR10230830	IncFIB(K)	98.93	100	560/560	NODE_20_length_78031_cov_32.948035	12544	13103	JN233704
	SRR10251224	IncFIB(K)	98.93	100	560/560	NODE_19_length_20291_cov_11.165709	8063	8622	JN233704
	SRR10294967	IncFIB(K)	98.93	100	560/560	NODE_35_length_18191_cov_9.739388	12632	13191	JN233704
	SRR10294967	IncFIB(pQil)	100	100	740/740	NODE_31_length_22268_cov_30.390996	12090	11351	JN233705
	SRR10295011	IncFIB(K)	98.93	100	560/560	NODE_29_length_19484_cov_34.600155	6853	6294	JN233704
	SRR10295011	IncFIB(Mar)	99.32	100	439/439	NODE_10_length_200350_cov_15.977214	123991	124429	JN420336
	SRR10295011	IncHI1B	99.83	100	570/570	NODE_10_length_200350_cov_15.977214	12245	12814	JN420336
	SRR10295011	IncL/M(pOXA-48)	100	100	661/661	NODE_24_length_40634_cov_46.657901	31753	32413	JN626286
	SRR10377090	IncR	100	100	251/251	NODE_17_length_43493_cov_18.409757	5331	5581	DQ449578
	SRR10615702	IncFIB(K)	98.93	100	560/560	NODE_41_length_19399_cov_15.910622	12632	13191	JN233704
	SRR10615702	IncFIB(Mar)	99.54	100	439/439	NODE_37_length_24831_cov_24.110990	23242	22804	JN420336
	SRR10615702	IncHI1B	99.47	100	570/570	NODE_23_length_69468_cov_23.159221	8467	7898	JN420336
	SRR10615702	IncL/M(pOXA-48)	100	100	661/661	NODE_31_length_40824_cov_30.248815	31943	32603	JN626286
	SRR10899218	IncFIB(K)	98.93	100	560/560	NODE_35_length_18375_cov_10.288927	5745	5186	JN233704
	SRR11267901	IncFIB(K)	98.93	100	560/560	NODE_116_length_10180_cov_12.825315	4126	4685	JN233704
	SRR11267907	IncFIB(K)	98.93	100	560/560	NODE_63_length_9879_cov_17.380266	4126	4685	JN233704
	SRR11267907	IncFIB(Mar)	99.54	100	439/439	NODE_49_length_20383_cov_18.713173	14101	14539	JN420336
	SRR11267907	IncHI1B	99.47	100	570/570	NODE_65_length_8030_cov_15.971126	1116	1685	JN420336
	SRR11267913	IncFIB(K)	98.93	100	560/560	NODE_36_length_9879_cov_13.881697	5754	5195	JN233704
	SRR11267927	IncFIB(K)	98.93	100	560/560	NODE_66_length_15566_cov_10.267632	9815	10374	JN233704
	SRR11267927	IncR	99.2	100	251/251	NODE_50_length_37730_cov_6.694348	13597	13847	DQ449578
	SRR11267935	IncFIB(K)	98.93	100	560/560	NODE_120_length_8064_cov_6.949906	3939	3380	JN233704
	SRR11267939	IncFIB(K)	98.75	100	560/560	NODE_44_length_15058_cov_6.880139	8062	8621	JN233704
	SRR11267939	IncFII	98.08	100	261/261	NODE_56_length_4796_cov_8.748350	1334	1074	AY458016
	SRR11356418	IncFIB(K)	98.93	100	560/560	NODE_51_length_10893_cov_17.955346	4126	4685	JN233704
	SRR11356418	IncL/M(pOXA-48)	100	100	661/661	NODE_37_length_40908_cov_41.603715	8882	8222	JN626286
	SRR11402665	IncFIB(K)	98.93	100	560/560	NODE_14_length_78338_cov_54.970143	12632	13191	JN233704
	SRR11460688	IncFIB(K)	98.93	100	560/560	NODE_22_length_33999_cov_19.842153	12632	13191	JN233704
	SRR11460688	IncFIB(Mar)	99.54	100	439/439	NODE_12_length_200558_cov_16.750907	106360	106798	JN420336
	SRR11460696	IncFIB(K)	98.93	100	560/560	NODE_26_length_33999_cov_18.168643	21368	20809	JN233704
	SRR11486231	IncFIB(Mar)	99.32	100	439/439	NODE_18_length_121506_cov_20.184156	7926	7488	JN420336
	SRR11486231	IncHI1B	99.83	100	570/570	NODE_18_length_121506_cov_20.184156	118552	117983	JN420336
	SRR11486231	IncR	100	100	251/251	NODE_46_length_7098_cov_156.533933	1768	1518	DQ449578
	SRR11486232	IncFIB(K)	98.93	100	560/560	NODE_33_length_30668_cov_31.315385	5434	5993	JN233704
	SRR11486232	IncR	100	100	251/251	NODE_45_length_7100_cov_156.423654	1770	1520	DQ449578
	SRR11486232	IncY	98.69	100	765/765	NODE_23_length_93962_cov_40.908388	58275	57511	K02380
	SRR11585083	IncFIB(K)	98.93	100	560/560	NODE_28_length_10678_cov_24.223083	6553	5994	JN233704
	SRR11585083	IncL/M(pOXA-48)	100	100	661/661	NODE_19_length_40634_cov_42.758406	31753	32413	JN626286
	SRR11585083	IncN	99.61	100	514/514	NODE_30_length_9364_cov_62.371074	850	337	AY046276
	SRR11585092	IncFIB(K)	98.93	100	560/560	NODE_19_length_78080_cov_107.999538	12568	13127	JN233704
	SRR11585092	IncL/M(pOXA-48)	100	100	661/661	NODE_23_length_40723_cov_68.746505	31842	32502	JN626286
	SRR11585094	IncFIB(K)	98.93	100	560/560	NODE_34_length_16597_cov_123.954601	12568	13127	JN233704
	SRR11585094	IncL/M(pOXA-48)	100	100	661/661	NODE_26_length_40841_cov_71.494674	8882	8222	JN626286
	SRR11585133	IncFIB(K)	98.93	100	560/560	NODE_23_length_81349_cov_41.347372	68781	68222	JN233704
	SRR11585133	IncL/M(pOXA-48)	100	100	661/661	NODE_28_length_40589_cov_74.828081	31708	32368	JN626286
	SRR11585135	IncFIB(K)	98.93	100	560/560	NODE_18_length_91445_cov_33.510838	55834	56393	JN233704
	SRR11585135	IncL/M(pOXA-48)	100	100	661/661	NODE_25_length_40678_cov_65.582641	31797	32457	JN626286
	SRR11585136	IncFIB(K)	98.93	100	560/560	NODE_23_length_81349_cov_32.963360	12569	13128	JN233704
	SRR11585136	IncL/M(pOXA-48)	100	100	661/661	NODE_28_length_40634_cov_42.543506	8882	8222	JN626286
	SRR11585142	IncFIB(K)	98.93	100	560/560	NODE_42_length_19436_cov_70.266536	12569	13128	JN233704
	SRR11585142	IncL/M(pOXA-48)	100	100	661/661	NODE_31_length_40409_cov_108.289928	31528	32188	JN626286
	SRR11585145	ColpVC	98.45	100	193/193	NODE_50_length_2157_cov_87.136540	1439	1631	JX133088
	SRR11585145	IncFIB(K)	98.93	100	560/560	NODE_33_length_9562_cov_33.385290	6553	5994	JN233704
	SRR11585146	ColpVC	98.45	100	193/193	NODE_52_length_2157_cov_113.612245	1976	1784	JX133088
	SRR11585146	IncFIB(K)	98.93	100	560/560	NODE_32_length_19120_cov_41.313180	6552	5993	JN233704
	SRR11585178	IncFIB(K)	98.93	100	560/560	NODE_19_length_78329_cov_37.710993	65699	65140	JN233704
	SRR11585178	IncL/M(pOXA-48)	100	100	661/661	NODE_23_length_40633_cov_52.582153	31752	32412	JN626286
	SRR11585178	IncN	99.61	100	514/514	NODE_33_length_7006_cov_73.994933	1299	786	AY046276
	SRR11585178	IncR	99.2	100	251/251	NODE_20_length_71467_cov_44.219748	57781	57531	DQ449578
	SRR11585186	IncFIB(K)	98.93	100	560/560	NODE_25_length_19121_cov_38.816108	12569	13128	JN233704
	SRR11585186	IncL/M(pOXA-48)	100	100	661/661	NODE_19_length_40634_cov_67.856346	31753	32413	JN626286
	SRR11585188	IncFIB(K)	98.93	100	560/560	NODE_26_length_10678_cov_36.764344	4126	4685	JN233704
	SRR11585188	IncL/M(pOXA-48)	100	100	661/661	NODE_18_length_40634_cov_68.892315	31753	32413	JN626286
	SRR11585193	IncFIB(K)	98.93	100	560/560	NODE_14_length_81349_cov_35.693477	68781	68222	JN233704
	SRR11585193	IncL/M(pOXA-48)	100	100	661/661	NODE_17_length_40634_cov_68.538498	31753	32413	JN626286
	SRR11585194	IncFIB(K)	98.93	100	560/560	NODE_24_length_19184_cov_43.509196	6553	5994	JN233704
	SRR11585194	IncL/M(pOXA-48)	100	100	661/661	NODE_18_length_40634_cov_71.461453	31753	32413	JN626286
	SRR11585195	IncFIB(K)	98.93	100	560/560	NODE_26_length_10678_cov_34.843747	6553	5994	JN233704
	SRR11585195	IncL/M(pOXA-48)	100	100	661/661	NODE_18_length_40634_cov_61.111435	8882	8222	JN626286
	SRR11585199	IncFIB(K)	98.93	100	560/560	NODE_15_length_81412_cov_26.692214	68781	68222	JN233704
	SRR11585199	IncL/M(pOXA-48)	100	100	661/661	NODE_18_length_40634_cov_45.195362	8882	8222	JN626286
	SRR11585200	IncFIB(K)	98.93	100	560/560	NODE_27_length_19307_cov_27.413942	6739	6180	JN233704
	SRR11585200	IncL/M(pOXA-48)	100	100	661/661	NODE_20_length_40634_cov_50.319058	31753	32413	JN626286
	SRR11585201	IncFIB(K)	98.93	100	560/560	NODE_24_length_19184_cov_29.044538	12632	13191	JN233704
	SRR11585201	IncL/M(pOXA-48)	100	100	661/661	NODE_18_length_40634_cov_39.461428	31753	32413	JN626286
	SRR11585202	IncFIB(K)	98.93	100	560/560	NODE_15_length_81598_cov_23.838771	68967	68408	JN233704
	SRR11585202	IncL/M(pOXA-48)	100	100	661/661	NODE_18_length_40634_cov_39.028568	31753	32413	JN626286
	SRR11585221	IncFIB(K)	98.93	100	560/560	NODE_26_length_19182_cov_36.637636	12632	13191	JN233704
	SRR11585221	IncL/M(pOXA-48)	100	100	661/661	NODE_19_length_40634_cov_54.331195	31753	32413	JN626286
	SRR11585222	IncFIB(K)	98.93	100	560/560	NODE_15_length_78144_cov_37.363483	65513	64954	JN233704
	SRR11585222	IncL/M(pOXA-48)	100	100	661/661	NODE_19_length_40634_cov_73.364747	31753	32413	JN626286
	SRR11680832	IncFIB(K)	98.93	100	560/560	NODE_22_length_78275_cov_28.124284	65707	65148	JN233704
	SRR11712605	IncFIB(K)	98.93	100	560/560	NODE_19_length_98833_cov_15.568376	77534	78093	JN233704
	SRR11725262	IncFIB(K)	98.93	100	560/560	NODE_19_length_78529_cov_14.462961	12632	13191	JN233704
	SRR11725262	IncL/M(pMU407)	99.46	100	739/739	NODE_21_length_52756_cov_11.439068	42836	43574	U27345
	SRR12009606	IncA/C2	100	100	417/417	NODE_36_length_51837_cov_13.564343	23752	23336	JN157804
	SRR12009606	IncFIB(Mar)	99.54	100	439/439	NODE_20_length_94116_cov_16.784571	92544	92106	JN420336
	SRR12009606	IncHI1B	99.83	100	570/570	NODE_47_length_33228_cov_14.449606	32722	32153	JN420336
	SRR12009606	IncL/M(pMU407)	99.59	100	739/739	NODE_39_length_48044_cov_10.198728	44461	45199	U27345
	SRR12009623	IncA/C2	100	100	417/417	NODE_23_length_63079_cov_35.649222	39328	39744	JN157804
	SRR12009623	IncFIB(Mar)	99.54	100	439/439	NODE_15_length_115841_cov_40.568039	22596	23034	JN420336
	SRR12009623	IncHI1B	99.83	100	570/570	NODE_27_length_47213_cov_39.112472	32722	32153	JN420336
	SRR12009623	IncL/M(pMU407)	99.59	100	739/739	NODE_22_length_70026_cov_33.987616	66443	67181	U27345
	SRR12071767	IncFIB(K)	98.93	100	560/560	NODE_28_length_10993_cov_34.710666	6868	6309	JN233704
	SRR12071767	IncL/M(pOXA-48)	100	100	661/661	NODE_20_length_40824_cov_54.521031	31943	32603	JN626286
	SRR12071779	IncFIB(K)	98.93	100	560/560	NODE_25_length_19120_cov_32.868251	12568	13127	JN233704
	SRR12071779	IncL/M(pOXA-48)	100	100	661/661	NODE_19_length_40824_cov_68.925083	31943	32603	JN626286
	SRR2449365	IncFIB(K)	98.93	100	560/560	NODE_26_length_27965_cov_36.866791	15334	14775	JN233704
	SRR4017826	IncA/C2	100	100	417/417	NODE_15_length_66494_cov_44.206115	46033	45617	JN157804
	SRR4017826	IncFIB(K)	100	100	560/560	NODE_24_length_20400_cov_23.680065	12816	13375	JN233704
	SRR4017826	IncR	100	100	251/251	NODE_26_length_14382_cov_26.346916	9052	8802	DQ449578
	SRR4017922	IncFIB(K)	98.93	100	560/560	NODE_22_length_36521_cov_32.744413	21753	21194	JN233704
	SRR4017922	IncL/M(pMU407)	99.59	100	739/739	NODE_21_length_36933_cov_16.256719	28771	29509	U27345
	SRR4302094	IncFIB(K)	98.93	100	560/560	NODE_77_length_11257_cov_12.059778	4126	4685	JN233704
	SRR4302216	Col(BS512)	100	100	233/233	NODE_74_length_2188_cov_485.523696	132	364	10656
	SRR4302216	IncFIB(K)	98.93	100	560/560	NODE_24_length_81472_cov_49.437737	3939	3380	JN233704
	SRR4302216	IncN2	100	100	477/477	NODE_44_length_22191_cov_59.379911	1047	571	JF785549
	SRR5092558	IncFIB(K)	98.93	100	560/560	NODE_18_length_34850_cov_20.432995	14769	15328	JN233704
	SRR5092558	IncFIB(pQil)	100	100	740/740	NODE_21_length_34388_cov_30.961008	9490	10229	JN233705
	SRR5092821	IncFIB(K)	98.93	100	560/560	NODE_27_length_23474_cov_8.639914	5969	6528	JN233704
	SRR5092821	IncFIB(pQil)	100	100	740/740	NODE_24_length_34388_cov_23.623728	24899	24160	JN233705
	SRR5092821	IncL/M(pMU407)	99.46	100	739/739	NODE_19_length_57770_cov_14.532555	53902	54640	U27345
	SRR5093494	IncFIB(K)	98.93	100	560/560	NODE_22_length_30252_cov_38.115445	17621	17062	JN233704
	SRR5093494	IncFIB(pQil)	100	100	740/740	NODE_23_length_28226_cov_41.932307	18737	17998	JN233705
	SRR5132381	ColpVC	98.45	100	193/193	NODE_59_length_1952_cov_2009.186185	1014	822	JX133088
	SRR5132381	IncFIB(K)	98.93	100	560/560	NODE_23_length_74963_cov_17.760219	55974	56533	JN233704
	SRR5132381	IncFIB(pQil)	100	100	740/740	NODE_33_length_10719_cov_4.958851	6497	7236	JN233705
	SRR5341976	IncFIB(K)	98.93	100	560/560	NODE_26_length_78338_cov_16.715385	12632	13191	JN233704
	SRR5341977	ColpVC	98.96	100	193/193	NODE_42_length_751_cov_1.027607	398	590	JX133088
	SRR5341977	IncFIB(K)	98.93	100	560/560	NODE_18_length_78338_cov_24.174900	12632	13191	JN233704
	SRR5385452	IncFIB(K)	98.93	100	560/560	NODE_47_length_9637_cov_8.003137	4102	4661	JN233704
	SRR5385791	IncFIB(K)	98.93	100	560/560	NODE_121_length_16508_cov_13.991237	12608	13167	JN233704
	SRR5385791	IncHI2	100	100	327/327	NODE_29_length_53489_cov_13.115623	40193	39867	BX664015
	SRR5385791	IncHI2A	99.52	100	630/630	NODE_211_length_2314_cov_32.598928	726	97	BX664015
	SRR5385955	IncFIB(K)	98.93	100	560/560	NODE_31_length_26766_cov_24.007980	14159	13600	JN233704
	SRR5385955	IncN	99.61	100	514/514	NODE_40_length_9280_cov_50.916893	790	277	AY046276
	SRR5385959	IncFIB(K)	98.93	100	560/560	NODE_21_length_78183_cov_18.514324	12544	13103	JN233704
	SRR5385959	IncN	99.61	100	514/514	NODE_44_length_9307_cov_36.229636	817	304	AY046276
	SRR5385983	IncFIB(K)	98.93	100	560/560	NODE_33_length_26580_cov_22.716016	12608	13167	JN233704
	SRR5385983	IncN	99.61	100	514/514	NODE_41_length_9307_cov_42.234944	817	304	AY046276
	SRR5386047	IncFIB(K)	98.93	100	560/560	NODE_63_length_10542_cov_20.431451	4102	4661	JN233704
	SRR5386047	IncHI2	100	100	327/327	NODE_52_length_20628_cov_19.187418	20237	20563	BX664015
	SRR5386047	IncHI2A	99.52	100	630/630	NODE_52_length_20628_cov_19.187418	2274	1645	BX664015
	SRR5386047	IncN	100	100	514/514	NODE_74_length_5832_cov_28.092583	76	589	AY046276
	SRR5386068	IncFIB(K)	98.93	100	560/560	NODE_45_length_10860_cov_24.894854	4102	4661	JN233704
	SRR5386068	IncHI2	100	100	327/327	NODE_34_length_29825_cov_21.336538	9568	9242	BX664015
	SRR5386068	IncHI2A	99.52	100	630/630	NODE_34_length_29825_cov_21.336538	27552	28181	BX664015
	SRR5386068	IncN	100	100	514/514	NODE_48_length_5943_cov_32.961656	76	589	AY046276
	SRR5386199	IncFIB(K)	98.93	100	560/560	NODE_39_length_17928_cov_17.508822	4102	4661	JN233704
	SRR5386199	IncFIB(Mar)	99.32	100	439/439	NODE_14_length_119555_cov_16.009282	82275	82713	JN420336
	SRR5386199	IncHI1B	99.65	100	570/570	NODE_27_length_59463_cov_15.919563	5467	4898	JN420336
	SRR5386239	IncFIB(K)	98.93	100	560/560	NODE_28_length_69770_cov_15.250265	4102	4661	JN233704
	SRR5386275	IncFIB(K)	98.93	100	560/560	NODE_34_length_20388_cov_14.320189	8039	8598	JN233704
	SRR5386351	ColpVC	98.45	100	193/193	NODE_62_length_839_cov_0.854712	748	556	JX133088
	SRR5386351	IncFIB(K)	98.93	100	560/560	NODE_23_length_69822_cov_24.748692	4102	4661	JN233704
	SRR5386396	IncFIB(K)	98.93	100	560/560	NODE_36_length_19093_cov_23.703386	12608	13167	JN233704
	SRR5386396	IncHI1A(CIT)	100	100	420/420	NODE_16_length_130787_cov_39.385795	8715	9134	JX182975
	SRR5386396	IncHI1B(CIT)	100	100	538/538	NODE_10_length_184351_cov_38.547288	128250	127713	JX182975
	SRR5386612	IncFIB(K)	98.93	100	560/560	NODE_24_length_69865_cov_19.296661	4102	4661	JN233704
	SRR5386626	IncFIB(K)	98.93	100	560/560	NODE_27_length_34080_cov_23.780326	12608	13167	JN233704
	SRR5387037	IncFIB(K)	98.93	100	560/560	NODE_33_length_9823_cov_33.362433	4102	4661	JN233704
	SRR5387221	IncFIB(K)	98.93	100	560/560	NODE_25_length_70116_cov_23.861538	4399	4958	JN233704
	SRR5387221	IncFIB(Mar)	99.32	100	439/439	NODE_12_length_150308_cov_26.608435	38116	37678	JN420336
	SRR5387221	IncHI1B	100	100	570/570	NODE_12_length_150308_cov_26.608435	149749	149180	JN420336
	SRR5445912	IncFIB(K)	98.93	100	560/560	NODE_19_length_78529_cov_21.997157	12632	13191	JN233704
	SRR5445913	IncFIB(K)	98.93	100	560/560	NODE_21_length_41477_cov_28.837377	28909	28350	JN233704
	SRR5445924	IncFIB(K)	98.93	100	560/560	NODE_23_length_69832_cov_20.778799	4126	4685	JN233704
	SRR5467367	IncFIB(K)	98.93	100	560/560	NODE_22_length_30074_cov_15.626422	12569	13128	JN233704
	SRR5467367	IncFIB(pQil)	100	100	740/740	NODE_21_length_34503_cov_31.095251	24899	24160	JN233705
	SRR5467375	IncFIB(K)	98.93	100	560/560	NODE_20_length_70049_cov_18.479414	4537	5096	JN233704
	SRR5467414	IncFIB(pQil)	100	100	740/740	NODE_29_length_28745_cov_77.747050	10010	10749	JN233705
	SRR5467414	IncL/M(pMU407)	99.46	100	739/739	NODE_23_length_60021_cov_20.514636	54127	54865	U27345
	SRR5467419	IncFIB(K)	98.93	100	560/560	NODE_26_length_32274_cov_23.998415	17506	16947	JN233704
	SRR5467419	IncFIB(pQil)	100	100	740/740	NODE_25_length_34503_cov_45.208173	24899	24160	JN233705
	SRR5513551	IncFIB(K)	98.93	100	560/560	NODE_39_length_9685_cov_12.982370	5560	5001	JN233704
	SRR5513554	IncFIA(HI1)	98.45	99.74	387/388	NODE_23_length_28505_cov_21.612547	26039	25653	AF250878
	SRR5513554	IncR	100	100	251/251	NODE_30_length_14802_cov_21.932327	9625	9375	DQ449578
	SRR5642087	IncFIB(K)	98.93	100	560/560	NODE_21_length_69829_cov_6.108060	65704	65145	JN233704
	SRR5642087	IncFIB(Mar)	99.32	100	439/439	NODE_23_length_53161_cov_6.262787	32056	32494	JN420336
	SRR5642087	IncHI1B	100	100	570/570	NODE_19_length_80333_cov_5.985891	565	1134	JN420336
	SRR5660179	IncFIB(K)	98.93	100	560/560	NODE_29_length_33849_cov_12.209481	21218	20659	JN233704
	SRR5660179	IncFIB(Mar)	99.54	100	439/439	NODE_16_length_128363_cov_32.795625	41579	41141	JN420336
	SRR5660179	IncHI1B	99.3	100	570/570	NODE_22_length_63019_cov_34.301049	4242	3673	JN420336
	SRR5666495	ColRNAI	100	100	130/130	NODE_19_length_21018_cov_46.556528	18916	19045	DQ298019
	SRR5666495	IncFIB(K)	98.93	100	560/560	NODE_14_length_78529_cov_23.981372	65898	65339	JN233704
	SRR5666567	ColRNAI	100	100	130/130	NODE_30_length_18260_cov_37.424481	16158	16287	DQ298019
	SRR5666567	IncFIB(K)	98.93	100	560/560	NODE_14_length_69832_cov_20.069823	4126	4685	JN233704
	SRR5666567	IncFIB(Mar)	100	100	439/439	NODE_35_length_7263_cov_21.601340	6545	6983	JN420336
	SRR5666567	IncHI1B	99.83	100	570/570	NODE_44_length_4564_cov_18.951848	4034	3465	JN420336
	SRR5666585	IncFIB(K)	98.93	100	560/560	NODE_18_length_78529_cov_29.577611	65898	65339	JN233704
	SRR5666598	IncFIB(K)	98.93	100	560/560	NODE_24_length_18576_cov_15.667966	5945	5386	JN233704
	SRR5714043	IncFIB(K)	98.93	100	560/560	NODE_16_length_84395_cov_35.346493	77534	78093	JN233704
	SRR5714043	IncL/M(pOXA-48)	100	100	661/661	NODE_18_length_40589_cov_63.954532	31708	32368	JN626286
	SRR5714101	IncFIB(K)	98.93	100	560/560	NODE_17_length_84366_cov_37.490560	6833	6274	JN233704
	SRR5714101	IncL/M(pOXA-48)	100	100	661/661	NODE_21_length_40589_cov_56.487552	8882	8222	JN626286
	SRR5973268	IncFIB(K)	98.93	100	560/560	NODE_19_length_78144_cov_18.277186	12632	13191	JN233704
	SRR5973281	IncFIB(K)	98.93	100	560/560	NODE_17_length_78144_cov_26.893984	12632	13191	JN233704
	SRR5973282	ColpVC	98.29	60.62	117/193	NODE_43_length_1847_cov_4048.291190	1847	1731	JX133088
	SRR5973282	IncFIB(K)	98.93	100	560/560	NODE_13_length_150023_cov_23.511006	65513	64954	JN233704
	SRR5973339	IncFIB(K)	98.93	100	560/560	NODE_17_length_78144_cov_24.116535	12632	13191	JN233704
	SRR6348589	Col440II	100	100	282/282	NODE_58_length_3469_cov_262.373887	2064	2345	CP023921.1
	SRR6348589	ColRNAI	100	100	130/130	NODE_52_length_9393_cov_272.789326	6297	6168	DQ298019
	SRR6348589	IncA/C2	100	100	417/417	NODE_42_length_22398_cov_48.834925	12403	11987	JN157804
	SRR6348589	IncFIB(K)	100	100	560/560	NODE_46_length_19734_cov_30.903998	13181	13740	JN233704
	SRR6348591	Col440II	100	100	282/282	NODE_58_length_3469_cov_938.398813	2064	2345	CP023921.1
	SRR6348591	ColRNAI	100	100	130/130	NODE_49_length_9393_cov_42.461158	1770	1641	DQ298019
	SRR6348591	IncA/C2	100	100	417/417	NODE_19_length_98043_cov_148.998989	85640	86056	JN157804
	SRR6348591	IncFIB(K)	100	100	560/560	NODE_44_length_21731_cov_21.734745	8551	7992	JN233704
	SRR6348592	Col440II	100	100	282/282	NODE_67_length_3469_cov_258.446291	1406	1125	CP023921.1
	SRR6348592	ColRNAI	100	100	130/130	NODE_59_length_9393_cov_188.283839	8012	8141	DQ298019
	SRR6348592	IncA/C2	100	100	417/417	NODE_50_length_22398_cov_25.223149	9996	10412	JN157804
	SRR6348592	IncFIB(K)	100	100	560/560	NODE_51_length_20765_cov_23.494968	13181	13740	JN233704
	SRR6348593	Col440II	100	100	282/282	NODE_68_length_3470_cov_561.067042	2064	2345	CP023921.1
	SRR6348593	ColRNAI	100	100	130/130	NODE_60_length_9393_cov_41.168173	325	196	DQ298019
	SRR6348593	IncA/C2	100	100	417/417	NODE_53_length_22398_cov_31.036638	9996	10412	JN157804
	SRR6348593	IncFIB(K)	100	100	560/560	NODE_54_length_20323_cov_22.053402	7585	7026	JN233704
	SRR6348594	Col440II	100	100	282/282	NODE_74_length_3469_cov_325.430861	1406	1125	CP023921.1
	SRR6348594	ColRNAI	100	100	130/130	NODE_63_length_9393_cov_21.922638	3597	3468	DQ298019
	SRR6348594	IncA/C2	100	100	417/417	NODE_30_length_76904_cov_25.864423	64501	64917	JN157804
	SRR6348594	IncFIB(K)	100	100	560/560	NODE_57_length_19734_cov_19.433155	13181	13740	JN233704
	SRR6348595	Col440II	100	100	282/282	NODE_65_length_3469_cov_713.349852	1406	1125	CP023921.1
	SRR6348595	ColRNAI	100	100	130/130	NODE_57_length_9393_cov_33.849150	3249	3120	DQ298019
	SRR6348595	IncA/C2	100	100	417/417	NODE_49_length_22398_cov_28.338087	12403	11987	JN157804
	SRR6348595	IncFIB(K)	100	100	560/560	NODE_50_length_20216_cov_17.456181	12632	13191	JN233704
	SRR6348596	Col440II	100	100	282/282	NODE_87_length_3469_cov_73.704748	1406	1125	CP023921.1
	SRR6348596	ColRNAI	100	100	130/130	NODE_77_length_9393_cov_60.668603	7953	7824	DQ298019
	SRR6348596	IncA/C2	100	100	417/417	NODE_58_length_22398_cov_30.294587	12403	11987	JN157804
	SRR6348596	IncFIB(K)	100	100	560/560	NODE_65_length_19185_cov_18.634444	12632	13191	JN233704
	SRR6505294	IncFIB(K)	98.93	100	560/560	NODE_89_length_9685_cov_16.374087	5560	5001	JN233704
	SRR6505358	Col(BS512)	100	100	233/233	NODE_116_length_1139_cov_2.534615	377	145	10656
	SRR6505358	Col(KPHS6)	100	100	178/178	NODE_115_length_1203_cov_1.769022	95	272	16841
	SRR6505358	ColpVC	98.45	100	193/193	NODE_108_length_1318_cov_3.003281	1039	847	JX133088
	SRR6505358	IncFIB(K)	98.93	100	560/560	NODE_67_length_11807_cov_19.918005	7682	7123	JN233704
	SRR6505401	Col(BS512)	100	100	233/233	NODE_100_length_1203_cov_2.183877	562	330	10656
	SRR6505401	Col(KPHS6)	100	100	178/178	NODE_97_length_1404_cov_2.258238	260	437	16841
	SRR6505401	IncFIB(K)	98.93	100	560/560	NODE_70_length_11173_cov_20.299350	6637	6078	JN233704
	SRR6505411	Col(KPHS6)	100	100	178/178	NODE_271_length_1407_cov_3.529052	483	306	16841
	SRR6505411	ColpVC	98.45	100	193/193	NODE_263_length_1580_cov_2.035787	1115	923	JX133088
	SRR6505411	IncFIB(K)	98.93	100	560/560	NODE_145_length_10356_cov_19.270742	7755	7196	JN233704
	SRR6505411	IncFIB(Mar)	100	100	439/439	NODE_148_length_9907_cov_36.351550	7884	7446	JN420336
	SRR6505411	IncHI1B	100	100	570/570	NODE_209_length_4432_cov_27.669975	1404	835	JN420336
	SRR6505415	Col(KPHS6)	100	100	178/178	NODE_133_length_1051_cov_4.361345	168	345	16841
	SRR6505415	ColpVC	98.45	100	193/193	NODE_123_length_1287_cov_2.446970	324	516	JX133088
	SRR6505415	IncFIB(K)	98.93	100	560/560	NODE_84_length_10509_cov_20.606916	7715	7156	JN233704
	SRR6653995	IncL/M(pMU407)	100	100	739/739	NODE_21_length_52699_cov_232.519611	12245	11507	U27345
	SRR6653995	IncN	99.81	100	514/514	NODE_28_length_19726_cov_212.342527	18910	19423	AY046276
	SRR6710018	IncFIB(K)	98.93	100	560/560	NODE_35_length_9637_cov_29.031688	5536	4977	JN233704
	SRR6710021	IncFIB(K)	98.93	100	560/560	NODE_28_length_21583_cov_56.866747	4102	4661	JN233704
	SRR6710021	IncFIB(pQil)	100	100	740/740	NODE_34_length_13846_cov_93.085252	4381	3642	JN233705
	SRR6710023	IncFIB(K)	98.93	100	560/560	NODE_29_length_21698_cov_53.911298	17597	17038	JN233704
	SRR6710023	IncFIB(pQil)	100	100	740/740	NODE_35_length_13846_cov_85.527994	9466	10205	JN233705
	SRR6710024	IncFIB(K)	98.93	100	560/560	NODE_43_length_10628_cov_57.733820	4102	4661	JN233704
	SRR6710024	IncFIB(pQil)	100	100	740/740	NODE_40_length_13961_cov_76.764583	4381	3642	JN233705
	SRR6710025	IncFIB(K)	98.93	100	560/560	NODE_35_length_18143_cov_40.895506	12608	13167	JN233704
	SRR6710025	IncFIB(pQil)	100	100	740/740	NODE_28_length_28293_cov_57.908002	18713	17974	JN233705
	SRR6710026	IncFIB(K)	98.93	100	560/560	NODE_39_length_10814_cov_47.164634	4102	4661	JN233704
	SRR6710026	IncFIB(pQil)	100	100	740/740	NODE_38_length_13961_cov_76.802175	9581	10320	JN233705
	SRR6710147	IncFIB(K)	98.93	100	560/560	NODE_29_length_30204_cov_43.835673	12608	13167	JN233704
	SRR6710147	IncFIB(pQil)	100	100	740/740	NODE_30_length_28178_cov_59.161904	9466	10205	JN233705
	SRR6710150	IncFIB(K)	98.93	100	560/560	NODE_30_length_21583_cov_34.600195	17482	16923	JN233704
	SRR6710150	IncFIB(pQil)	100	100	740/740	NODE_27_length_28293_cov_37.422603	18713	17974	JN233705
	SRR6710150	IncL/M(pMU407)	99.46	100	739/739	NODE_23_length_56035_cov_11.579271	53333	54071	U27345
	SRR6710172	IncFIB(K)	98.93	100	560/560	NODE_29_length_21994_cov_41.656599	17482	16923	JN233704
	SRR6710172	IncFIB(pQil)	100	100	740/740	NODE_27_length_34077_cov_45.375801	9581	10320	JN233705
	SRR6710172	IncL/M(pMU407)	99.46	100	739/739	NODE_23_length_57177_cov_19.042100	53333	54071	U27345
	SRR6710173	IncFIB(K)	98.93	100	560/560	NODE_29_length_21634_cov_42.078946	4153	4712	JN233704
	SRR6710173	IncFIB(pQil)	100	100	740/740	NODE_27_length_28293_cov_43.738500	9581	10320	JN233705
	SRR6710173	IncL/M(pMU407)	99.46	100	739/739	NODE_23_length_57222_cov_18.526642	3845	3107	U27345
	SRR6710175	IncFIB(K)	98.93	100	560/560	NODE_29_length_30089_cov_30.081329	12608	13167	JN233704
	SRR6710175	IncFIB(pQil)	100	100	740/740	NODE_30_length_28178_cov_32.405330	9466	10205	JN233705
	SRR6710185	IncFIB(K)	98.93	100	560/560	NODE_26_length_69590_cov_35.413954	65489	64930	JN233704
	SRR6710482	IncFIB(K)	98.93	100	560/560	NODE_28_length_30141_cov_32.989556	12545	13104	JN233704
	SRR6710482	IncFIB(pQil)	100	100	740/740	NODE_29_length_28177_cov_37.448936	18712	17973	JN233705
	SRR6710484	IncFIB(K)	98.93	100	560/560	NODE_34_length_21583_cov_44.421797	17482	16923	JN233704
	SRR6710484	IncFIB(pQil)	100	100	740/740	NODE_31_length_34077_cov_38.778778	9581	10320	JN233705
	SRR6710484	IncL/M(pMU407)	99.46	100	739/739	NODE_22_length_56797_cov_71.003332	2695	1957	U27345
	SRR6710485	IncFIB(K)	98.93	100	560/560	NODE_28_length_30264_cov_45.496803	12608	13167	JN233704
	SRR6710485	IncFIB(pQil)	100	100	740/740	NODE_29_length_28293_cov_59.599830	9581	10320	JN233705
	SRR6710486	IncFIB(K)	98.93	100	560/560	NODE_27_length_30141_cov_29.119171	12545	13104	JN233704
	SRR6710486	IncFIB(pQil)	100	100	740/740	NODE_32_length_13846_cov_43.174570	9466	10205	JN233705
	SRR6710632	IncFIB(K)	98.93	100	560/560	NODE_32_length_21769_cov_45.960219	17668	17109	JN233704
	SRR6710632	IncFIB(pQil)	100	100	740/740	NODE_29_length_34077_cov_53.319452	24497	23758	JN233705
	SRR6710632	IncL/M(pMU407)	99.46	100	739/739	NODE_22_length_56752_cov_18.494186	2695	1957	U27345
	SRR6710634	IncFIB(K)	98.93	100	560/560	NODE_31_length_18142_cov_41.501522	12607	13166	JN233704
	SRR6710634	IncFIB(pQil)	100	100	740/740	NODE_35_length_13799_cov_121.883270	1734	2473	JN233705
	SRR6710634	IncFII(K)	100	100	148/148	NODE_34_length_16219_cov_122.507371	7377	7524	CP000648
	SRR6710634	IncN	99.81	100	514/514	NODE_41_length_6407_cov_125.621605	790	277	AY046276
	SRR6710637	IncFIB(K)	98.93	100	560/560	NODE_45_length_10628_cov_45.582299	4102	4661	JN233704
	SRR6710637	IncFIB(pQil)	100	100	740/740	NODE_11_length_174695_cov_35.529498	9581	10320	JN233705
	SRR6710637	IncL/M(pMU407)	99.46	100	739/739	NODE_30_length_56810_cov_17.089292	2708	1970	U27345
	SRR6710663	IncFIB(K)	98.93	100	560/560	NODE_39_length_10628_cov_41.388705	4102	4661	JN233704
	SRR6710663	IncFIB(pQil)	100	100	740/740	NODE_37_length_13799_cov_38.714223	1734	2473	JN233705
	SRR6710663	IncFII(K)	100	100	148/148	NODE_28_length_38790_cov_41.339558	3862	3715	CP000648
	SRR6710664	IncFIB(K)	98.93	100	560/560	NODE_42_length_10679_cov_33.097039	4153	4712	JN233704
	SRR6710664	IncFIB(Mar)	99.32	100	439/439	NODE_15_length_109373_cov_47.878470	35025	34587	JN420336
	SRR6710664	IncFIB(pQil)	100	100	740/740	NODE_33_length_33962_cov_47.173429	9466	10205	JN233705
	SRR6710664	IncHI1B	100	100	570/570	NODE_56_length_4578_cov_46.896291	575	1144	JN420336
	SRR6710665	IncFIB(K)	98.93	100	560/560	NODE_43_length_10679_cov_31.545266	4153	4712	JN233704
	SRR6710665	IncFIB(Mar)	99.32	100	439/439	NODE_16_length_109373_cov_47.213956	74349	74787	JN420336
	SRR6710665	IncFIB(pQil)	100	100	740/740	NODE_32_length_34080_cov_52.193677	9581	10320	JN233705
	SRR6710665	IncHI1B	100	100	570/570	NODE_55_length_4578_cov_43.758161	4004	3435	JN420336
	SRR6713425	IncFIB(pQil)	100	100	740/740	NODE_26_length_34533_cov_44.345966	24524	23785	JN233705
	SRR6713427	IncFIB(K)	98.93	100	560/560	NODE_94_length_9685_cov_5.784373	5560	5001	JN233704
	SRR6713427	IncFIB(Mar)	99.54	100	439/439	NODE_58_length_25336_cov_4.793399	23774	23336	JN420336
	SRR6713427	IncHI1B	99.47	100	570/570	NODE_5_length_174347_cov_5.274677	53256	53825	JN420336
	SRR6844958	Col440II	100	100	282/282	NODE_68_length_3470_cov_561.067042	2064	2345	CP023921.1
	SRR6844958	ColRNAI	100	100	130/130	NODE_60_length_9393_cov_41.168173	325	196	DQ298019
	SRR6844958	IncA/C2	100	100	417/417	NODE_53_length_22398_cov_31.036638	9996	10412	JN157804
	SRR6844958	IncFIB(K)	100	100	560/560	NODE_54_length_20323_cov_22.053402	7585	7026	JN233704
	SRR6844959	Col440II	100	100	282/282	NODE_74_length_3469_cov_325.430861	1406	1125	CP023921.1
	SRR6844959	ColRNAI	100	100	130/130	NODE_63_length_9393_cov_21.922638	3597	3468	DQ298019
	SRR6844959	IncA/C2	100	100	417/417	NODE_30_length_76904_cov_25.864423	64501	64917	JN157804
	SRR6844959	IncFIB(K)	100	100	560/560	NODE_57_length_19734_cov_19.433155	13181	13740	JN233704
	SRR6845004	Col440II	100	100	282/282	NODE_58_length_3469_cov_938.398813	2064	2345	CP023921.1
	SRR6845004	ColRNAI	100	100	130/130	NODE_49_length_9393_cov_42.461158	1770	1641	DQ298019
	SRR6845004	IncA/C2	100	100	417/417	NODE_19_length_98043_cov_148.998989	85640	86056	JN157804
	SRR6845004	IncFIB(K)	100	100	560/560	NODE_44_length_21731_cov_21.734745	8551	7992	JN233704
	SRR6845005	Col440II	100	100	282/282	NODE_65_length_3469_cov_713.349852	1406	1125	CP023921.1
	SRR6845005	ColRNAI	100	100	130/130	NODE_57_length_9393_cov_33.849150	3249	3120	DQ298019
	SRR6845005	IncA/C2	100	100	417/417	NODE_49_length_22398_cov_28.338087	12403	11987	JN157804
	SRR6845005	IncFIB(K)	100	100	560/560	NODE_50_length_20216_cov_17.456181	12632	13191	JN233704
	SRR6892699	IncFIB(K)	98.93	100	560/560	NODE_32_length_17490_cov_8.986219	12291	11732	JN233704
	SRR6892773	IncFIA(HI1)	98.45	99.74	387/388	NODE_95_length_1557_cov_12.555147	394	780	AF250878
	SRR6892773	IncFIB(K)	100	100	560/560	NODE_32_length_31696_cov_24.965213	8484	7925	JN233704
	SRR6892773	IncFIB(pQil)	100	87.84	650/740	NODE_46_length_10081_cov_111.860784	723	74	JN233705
	SRR6892773	IncR	100	100	251/251	NODE_40_length_13499_cov_11.094830	8023	7773	DQ449578
	SRR6892777	IncFIA(HI1)	98.45	99.74	387/388	NODE_76_length_1557_cov_15.509804	1164	778	AF250878
	SRR6892777	IncFIB(K)	100	100	560/560	NODE_34_length_16774_cov_15.425654	12607	13166	JN233704
	SRR6892777	IncFIB(pQil)	100	100	740/740	NODE_30_length_26191_cov_57.967032	16611	15872	JN233705
	SRR6892777	IncR	100	100	251/251	NODE_26_length_34913_cov_17.311212	5477	5727	DQ449578
	SRR6958772	IncFIA(HI1)	98.45	99.74	387/388	NODE_25_length_13740_cov_54.784913	2286	2672	AF250878
	SRR6958772	IncFIB(K)	98.93	100	560/560	NODE_21_length_23956_cov_47.628118	19831	19272	JN233704
	SRR6958772	IncX3	100	100	374/374	NODE_18_length_46770_cov_168.172998	39696	40069	JN247852
	SRR6958850	IncFII(Yp)	99.13	100	230/230	NODE_16_length_77219_cov_95.168880	69774	70003	CP000670
	SRR6958850	IncR	100	100	251/251	NODE_27_length_9810_cov_89.775821	5502	5752	DQ449578
	SRR7345600	IncFIB(K)	98.93	100	560/560	NODE_30_length_21805_cov_56.157156	18167	17608	JN233704
	SRR7345600	IncFII(K)	98.65	100	148/148	NODE_22_length_47165_cov_61.348715	7183	7036	CP000648
	SRR7345600	IncR	99.2	100	251/251	NODE_28_length_23238_cov_63.176791	5222	5472	DQ449578
	SRR7345601	IncFIB(K)	98.93	100	560/560	NODE_31_length_17186_cov_40.079773	12608	13167	JN233704
	SRR7345602	IncFIB(K)	98.93	100	560/560	NODE_20_length_77003_cov_29.081765	55810	56369	JN233704
	SRR7345602	IncN	99.42	100	514/514	NODE_34_length_24218_cov_177.200348	1086	573	AY046276
	SRR7345603	IncFIB(K)	98.93	100	560/560	NODE_22_length_22726_cov_30.949792	21207	20648	JN233704
	SRR7345604	IncFIB(K)	98.93	100	560/560	NODE_18_length_77299_cov_35.976639	55810	56369	JN233704
	SRR7345605	IncFIB(K)	98.93	100	560/560	NODE_18_length_77051_cov_21.510591	55834	56393	JN233704
	SRR7371314	IncFIB(K)	98.93	100	560/560	NODE_15_length_69638_cov_23.170523	65513	64954	JN233704
	SRR7371314	IncR	100	100	251/251	NODE_25_length_17711_cov_31.133261	12381	12131	DQ449578
	SRR7614722	IncFIB(K)	98.93	100	560/560	NODE_38_length_18276_cov_44.356990	4126	4685	JN233704
	SRR7614722	IncFIB(Mar)	100	100	439/439	NODE_19_length_85129_cov_36.358391	22071	21633	JN420336
	SRR7614722	IncL/M(pOXA-48)	100	100	661/661	NODE_30_length_34263_cov_27.997073	2602	1942	JN626286
	SRR7828651	IncFII(K)	98.65	100	148/148	NODE_163_length_1316_cov_5.689766	454	601	CP000648
	SRR7828847	IncFIB(K)	98.93	100	560/560	NODE_13_length_143243_cov_33.757084	65707	65148	JN233704
	SRR8054562	IncFIB(K)	98.93	100	560/560	NODE_59_length_34025_cov_2.436112	21490	20931	JN233704
	SRR8054562	IncFIB(Mar)	99.32	100	439/439	NODE_2_length_201170_cov_2.754290	89807	89369	JN420336
	SRR8054562	IncHI1B	99.83	100	570/570	NODE_2_length_201170_cov_2.754290	200637	200068	JN420336
	SRR8174990	IncFIB(K)	98.93	100	560/560	NODE_22_length_77149_cov_22.355217	55810	56369	JN233704
	SRR8199196	IncFIB(K)	98.93	100	560/560	NODE_20_length_78338_cov_9.907642	12632	13191	JN233704
	SRR8199197	IncFIB(K)	98.93	100	560/560	NODE_22_length_78421_cov_10.019458	65790	65231	JN233704
	SRR8199199	IncFIB(K)	98.93	100	560/560	NODE_20_length_78341_cov_14.504365	65710	65151	JN233704
	SRR8199533	IncFIB(K)	98.93	100	560/560	NODE_26_length_78144_cov_14.808034	12632	13191	JN233704
	SRR8208078	IncFIB(K)	98.93	100	560/560	NODE_25_length_78034_cov_17.141670	12539	13098	JN233704
	SRR8208079	IncFIB(K)	98.93	100	560/560	NODE_27_length_70741_cov_14.416051	65513	64954	JN233704
	SRR8286452	IncFIB(K)	98.93	100	560/560	NODE_39_length_10814_cov_10.713940	6713	6154	JN233704
	SRR8286537	IncA/C2	100	100	417/417	NODE_29_length_57887_cov_23.333166	29786	29370	JN157804
	SRR8286537	IncFIB(K)	98.93	100	560/560	NODE_37_length_33887_cov_14.981663	12608	13167	JN233704
	SRR8286538	IncA/C2	100	100	417/417	NODE_28_length_57948_cov_26.696767	28102	28518	JN157804
	SRR8286538	IncFIB(K)	98.93	100	560/560	NODE_38_length_16522_cov_29.623640	12608	13167	JN233704
	SRR8286540	IncA/C2	100	100	417/417	NODE_26_length_57887_cov_26.415917	28102	28518	JN157804
	SRR8286540	IncFIB(K)	98.93	100	560/560	NODE_34_length_33887_cov_12.241305	21280	20721	JN233704
	SRR8286543	IncA/C2	100	100	417/417	NODE_28_length_57948_cov_14.687747	29847	29431	JN157804
	SRR8286543	IncFIB(K)	98.93	100	560/560	NODE_33_length_33890_cov_7.043531	12608	13167	JN233704
	SRR8365871	IncFIB(K)	98.93	100	560/560	NODE_16_length_38115_cov_48.622238	12632	13191	JN233704
	SRR8810150	IncFIB(K)	98.93	100	560/560	NODE_97_length_10775_cov_7.352004	5346	5905	JN233704
	SRR8810231	IncFIB(K)	98.93	100	560/560	NODE_98_length_10357_cov_5.432443	4126	4685	JN233704
	SRR8810423	IncFIB(K)	98.93	100	560/560	NODE_25_length_78330_cov_25.983766	12632	13191	JN233704
	SRR9062546	IncFIB(K)	98.93	100	560/560	NODE_25_length_30417_cov_39.684775	17786	17227	JN233704
	SRR9062546	IncFIB(pQil)	100	100	740/740	NODE_26_length_28340_cov_58.107468	9605	10344	JN233705
	SRR9217826	IncFIB(K)	98.93	100	560/560	NODE_22_length_68429_cov_12.284970	65707	65148	JN233704
	SRR9217848	IncFIB(K)	98.93	100	560/560	NODE_77_length_11257_cov_12.059778	4126	4685	JN233704
	SRR9309433	IncN	99.61	100	514/514	NODE_25_length_30267_cov_389.285374	3350	2837	AY046276
	SRR9309434	Col440II	100	100	282/282	NODE_61_length_5456_cov_128.759754	1406	1125	CP023921.1
	SRR9309434	ColRNAI	100	100	130/130	NODE_57_length_9393_cov_144.481709	6864	6735	DQ298019
	SRR9309434	IncA/C2	100	100	417/417	NODE_37_length_32865_cov_12.531618	12404	11988	JN157804
	SRR9309434	IncFIB(K)	100	100	560/560	NODE_54_length_11760_cov_12.779693	4176	4735	JN233704
	SRR9615970	IncFIB(K)	98.93	100	560/560	NODE_20_length_78369_cov_43.659757	12607	13166	JN233704
	SRR9647556	IncFIB(K)	98.93	100	560/560	NODE_23_length_69832_cov_16.183270	4126	4685	JN233704
	SRR9647682	IncFIB(K)	98.93	100	560/560	NODE_24_length_69936_cov_10.865415	65811	65252	JN233704
	SRR9647688	IncFIB(K)	98.93	100	560/560	NODE_19_length_78304_cov_14.136973	12632	13191	JN233704
	SRR9647690	IncFIB(K)	98.93	100	560/560	NODE_24_length_69832_cov_18.572297	4126	4685	JN233704
	SRR9734572	IncFIB(K)	98.93	100	560/560	NODE_42_length_17181_cov_37.731790	12607	13166	JN233704
	SRR9734572	IncL/M(pOXA-48)	100	100	661/661	NODE_34_length_40451_cov_50.825837	8858	8198	JN626286
	SRR9734576	IncFIB(K)	98.93	100	560/560	NODE_10_length_143046_cov_35.483648	77534	78093	JN233704
	SRR9854284	IncFIB(K)	98.93	100	560/560	NODE_18_length_99286_cov_25.117304	77534	78093	JN233704
	SRR9858716	Col440II	100	100	282/282	NODE_113_length_3469_cov_139.478932	1406	1125	CP023921.1
	SRR9858716	ColRNAI	100	100	130/130	NODE_99_length_9393_cov_103.534754	1179	1308	DQ298019
	SRR9858716	IncA/C2	100	100	417/417	NODE_73_length_22398_cov_13.390735	9996	10412	JN157804
	SRR9858716	IncFIB(K)	100	100	560/560	NODE_92_length_10729_cov_12.657385	6554	5995	JN233704
	SRR9858717	Col440II	100	100	282/282	NODE_74_length_3469_cov_325.430861	1406	1125	CP023921.1
	SRR9858717	ColRNAI	100	100	130/130	NODE_63_length_9393_cov_21.922638	3597	3468	DQ298019
	SRR9858717	IncA/C2	100	100	417/417	NODE_30_length_76904_cov_25.864423	64501	64917	JN157804
	SRR9858717	IncFIB(K)	100	100	560/560	NODE_57_length_19734_cov_19.433155	13181	13740	JN233704
	SRR9858718	Col440II	100	100	282/282	NODE_68_length_3470_cov_561.067042	2064	2345	CP023921.1
	SRR9858718	ColRNAI	100	100	130/130	NODE_60_length_9393_cov_41.168173	325	196	DQ298019
	SRR9858718	IncA/C2	100	100	417/417	NODE_53_length_22398_cov_31.036638	9996	10412	JN157804
	SRR9858718	IncFIB(K)	100	100	560/560	NODE_54_length_20323_cov_22.053402	7585	7026	JN233704
	SRR9858739	Col440II	100	100	282/282	NODE_87_length_3469_cov_73.704748	1406	1125	CP023921.1
	SRR9858739	ColRNAI	100	100	130/130	NODE_77_length_9393_cov_60.668603	7953	7824	DQ298019
	SRR9858739	IncA/C2	100	100	417/417	NODE_58_length_22398_cov_30.294587	12403	11987	JN157804
	SRR9858739	IncFIB(K)	100	100	560/560	NODE_65_length_19185_cov_18.634444	12632	13191	JN233704
	SRR9858761	IncFIB(K)	98.93	100	560/560	NODE_18_length_70022_cov_28.462337	4126	4685	JN233704
	SRR9858761	IncN	99.81	100	514/514	NODE_27_length_9584_cov_74.435741	1122	609	AY046276
	SRR9858761	IncX3	100	100	374/374	NODE_20_length_46778_cov_44.508794	5719	5346	JN247852
	SRR9858781	IncFIB(K)	98.93	100	560/560	NODE_19_length_69939_cov_17.914905	4126	4685	JN233704
	SRR9858809	Col440II	100	100	282/282	NODE_65_length_3469_cov_713.349852	1406	1125	CP023921.1
	SRR9858809	ColRNAI	100	100	130/130	NODE_57_length_9393_cov_33.849150	3249	3120	DQ298019
	SRR9858809	IncA/C2	100	100	417/417	NODE_49_length_22398_cov_28.338087	12403	11987	JN157804
	SRR9858809	IncFIB(K)	100	100	560/560	NODE_50_length_20216_cov_17.456181	12632	13191	JN233704
	SRR9858811	Col440II	100	100	282/282	NODE_58_length_3469_cov_938.398813	2064	2345	CP023921.1
	SRR9858811	ColRNAI	100	100	130/130	NODE_49_length_9393_cov_42.461158	1770	1641	DQ298019
	SRR9858811	IncA/C2	100	100	417/417	NODE_19_length_98043_cov_148.998989	85640	86056	JN157804
	SRR9858811	IncFIB(K)	100	100	560/560	NODE_44_length_21731_cov_21.734745	8551	7992	JN233704
	SRR9858838	IncFIB(K)	98.93	100	560/560	NODE_19_length_69832_cov_14.564740	4126	4685	JN233704
	SRR9858850	IncFIB(K)	98.93	100	560/560	NODE_21_length_69915_cov_16.434055	65790	65231	JN233704
	SRR9858876	IncFIB(K)	98.93	100	560/560	NODE_18_length_78488_cov_64.149613	65921	65362	JN233704
	ARM03	IncFIB(K)	98.93	100	560/560	NODE_34_length_7910_cov_144.449173	4071	4630	JN233704
	ARM03	IncFIB(Mar)	99.54	100	439/439	NODE_95_length_37445_cov_150.056213	2688	3126	JN420336
	ARM03	IncFII(K)	98.65	100	148/148	NODE_83_length_43660_cov_191.111572	1550	1403	CP000648
	ARM03	IncHI1B	99.47	100	570/570	NODE_106_length_8908_cov_149.828812	8411	7842	JN420336
	ARM04	IncFIB(K)	98.93	100	560/560	NODE_86_length_7910_cov_224.678894	3884	3325	JN233704
	ARM05	IncFIB(K)	98.93	100	560/560	NODE_129_length_7910_cov_174.180664	3884	3325	JN233704
	ARM06	IncFIB(K)	98.93	100	560/560	NODE_266_length_7910_cov_168.107452	4071	4630	JN233704
	ARM06	IncFIB(Mar)	99.54	100	439/439	NODE_116_length_37445_cov_176.048019	34802	34364	JN420336
	ARM06	IncFII(K)	98.65	100	148/148	NODE_34_length_43660_cov_205.615280	42155	42302	CP000648
	ARM06	IncHI1B	99.47	100	570/570	NODE_58_length_8908_cov_171.456665	542	1111	JN420336
